# Supplementary material for: Variable directionality of gene expression changes across generations does not constitute negative evidence of epigenetic inheritance
Source: Environ Epigenet. 2015 Oct 20;1(1):dvv005. doi: 10.1093/eep/dvv005 (PMC5804684; doi:10.1093/eep/dvv005)
Supplement: Supplementary Data [file dvv005_supplementary_data.zip]

Archive with 2 entries (2 files):
- Supplementary_Table_S2.xlsx
- Supplementary_Table_S1.xlsx
