# Supplementary material for: Variable directionality of gene expression changes across generations does not constitute negative evidence of epigenetic inheritance
Source: Environ Epigenet. 2015 Oct 20;1(1):dvv005. doi: 10.1093/eep/dvv005 (PMC5804684; doi:10.1093/eep/dvv005)
Supplement: Supplementary Data [file dvv005_supplementary_data.zip › Supplementary_Table_S2.xlsx]

## Sheet: Sheet1
Supplementary Table S2. Previously reported microarray mRNA expression profiling across tissues and generations following vinclozolin treatment of F0 female rats.
Figure label	Generation profiled	Gender profiled	Sample profiled	Stage profiled	Reference	Dataset used in the present analysis
F1 embryo male testis	F1	Male	Testis	Embryo	12	Table S1
F1 embryo E13 male testis	F1	Male	Testis	Embryo E13	15	Table S1
F1 embryo E14 male testis	F1	Male	Testis	Embryo E14	15	Table S2
F1 embryo E16 male testis	F1	Male	Testis	Embryo E16	15	Table S3
F2 embryo male testis	F2	Male	Testis	Embryo	12	Table S1
F3 embryo male testis	F3	Male	Testis	Embryo	12	Table S1
F3 adult male sertoli cells	F3	Male	Sertoli cells	Adult	19	Table S1
F3 adult female granulosa cells	F3	Female	Granulosa cells	Adult	16	Table S1
F3 adult female heart	F3	Female	Heart	Adult	18	Table S1
F3 adult female kidney	F3	Female	Kidney	Adult	18	Table S1
F3 adult female liver	F3	Female	Liver	Adult	18	Table S1
F3 adult female uterus	F3	Female	Uterus	Adult	18	Table S1
F3 adult male heart	F3	Male	Heart	Adult	18	Table S1
F3 adult male kidney	F3	Male	Kidney	Adult	18	Table S1
F3 adult male liver	F3	Male	Liver	Adult	18	Table S1
F3 adult male prostate	F3	Male	Prostate	Adult	18	Table S1
F3 adult male seminal vesicle	F3	Male	Seminal vesicle	Adult	18	Table S1
F3 adult female ovary	F3	Female	Ovary	Adult	18	Table S1
F3 adult male testis	F3	Male	Testis	Adult	18	Table S1
F3 adult male amygdala	F3	Male	Amygdala	Adult	14	Table S3
F3 adult male hippocampus	F3	Male	Hippocampus	Adult	14	Table S2
F3 adult female amygdala	F3	Female	Amygdala	Adult	14	Table S5
F3 adult female hippocampus	F3	Female	Hippocampus	Adult	14	Table S4
F3 adult male brain	F3	Male	Brain	Adult	14	Table S1
F3 adult male basolateral amygdala	F3	Male	Basolateral amygdala	Adult	17	List 1, Dataset 1
F3 adult male brain cortex	F3	Male	Brain cortex	Adult	17	List 3, Dataset 1
F3 adult male hippocampus CA1	F3	Male	Hippocampus CA1	Adult	17	List 5, Dataset 1
F3 adult male hippocampus CA3	F3	Male	Hippocampus CA3	Adult	17	List 7, Dataset 1
F3 adult female basolateral amygdala	F3	Female	Basolateral amygdala	Adult	17	List 9, Dataset 1
F3 adult female brain cortex	F3	Female	Brain cortex	Adult	17	List 11, Dataset 1
F3 adult female hippocampus CA1	F3	Female	Hippocampus CA1	Adult	17	List 13, Dataset 1
F3 adult female hippocampus CA3	F3	Female	Hippocampus CA3	Adult	17	List 15, Dataset 1
F3 adult male ventral prostate	F3	Male	Ventral prostate	Adult	13	Table S1
F3 adult male prostate epithelial cells	F3	Male	Prostate epithelial cells	Adult	13	Table S2
F3 embryo E13 male primordial germ cells	F3	Male	Primordial germ cells	Embryo E13	20	Table S1
F3 embryo E16 male prospermatogonia	F3	Male	Prospermatogonia	Embryo E16	20	Table S2
