# Supplementary material for: Variable directionality of gene expression changes across generations does not constitute negative evidence of epigenetic inheritance
Source: Environ Epigenet. 2015 Oct 20;1(1):dvv005. doi: 10.1093/eep/dvv005 (PMC5804684; doi:10.1093/eep/dvv005)
Supplement: Supplementary Data [file dvv005_supplementary_data.zip › Supplementary_Table_S1.xlsx]

## Sheet: Sheet1
Supplementary Table S1. List of differentially expressed genes related to previous studies investigating the effects across generations of vinclozolin treatment in F0 female rats.
F1 embryo male testis	F1 embryo E13 male testis	F1 embryo E14 male testis	F1 embryo E16 male testis	F2 embryo male testis	F3 embryo male testis	F3 adult male sertoli cells	F3 adult female granulosa cells	F3 adult female heart	F3 adult female kidney	F3 adult female liver	F3 adult female uterus	F3 adult male heart	F3 adult male kidney	F3 adult male liver	F3 adult male prostate	F3 adult male seminal vesicle	F3 adult female ovary	F3 adult male testis	F3 adult male amygdala	F3 adult male hippocampus	F3 adult female amygdala	F3 adult female hippocampus	F3 adult male brain	F3 adult male basolateral amygdala	F3 adult male brain cortex	F3 adult male hippocampus CA1	F3 adult male hippocampus CA3	F3 adult female basolateral amygdala	F3 adult female brain cortex	F3 adult female hippocampus CA1	F3 adult female hippocampus CA3	F3 adult male ventral prostate	F3 adult male prostate epithelial cells	F3 embryo E13 male primordial germ cells	F3 embryo E16 male prospermatogonia
AGPAT1	AGTR2	AGTR2	ABCC1	AGPAT1	AGPAT1	2013-09-11	A2M	AGPAT4	AAMP	ACACA	ACSL3	AASDH	ACD	ALAS2	SEPT7	ABHD5	MARCH2	MARCH2	ABCA1	ABHD14B	ABCA1	SEPT3	ABCC10	BMP5	ATP6V1A	AGTR1B	AADACL2	AKAP5	ACAA2	ACAA2	ACAA2	MARCH7	ABHD2	2013-04-10	ADIPOQ
AKAP1	ANGEL1	AKAP12	ABHD14A	AKAP1	AKAP1	41KDA	AADAT	AKAP17A	ABCG1	ACSM3	ADI1	ABCG3L2	AGTR1A	AOF1	A2LD1	ACBD4	SEPT7	2013-03-08	ABCC1	ACAA2	ABCA3	SEPT6	ACBD3	CCDC162	BAALC	AKR1B7	ABCA17	ANKDD1A	ALDH2	B34	ATP6AP1L	ABCA5	ADCY5	SEPT7	APAF1
ANGPTL2	ARHGEF17	ANGEL1	ACTR3	ANGPTL2	ANGPTL2	ABCE1	ABCC4	ALG14	ACTR1B	ADORA1	AGFG2	ADAM19	ALOX15	APOA2	AAMP	AGPAT9	MARCH8	AAK1	ABHD8	AGTPBP1	ADK	SEPT7	ACCN1	DOC2B	BDNF	AKR1D1	ABHD1	ATP11A	APOC1	BC090072	CDK2AP2	ABHD2	ADH1	A430107P09	ARL5B
AP3D	CAMK2D	APC2	ALDH1B1	AP3D	AP3D	ACBD5	ABHD14B	ANKRD50	ADAM1A	ALAS2	AKAP2	ADAM4L1	ANGPTL1	CCBE1	AARS	AKAP13	A2LD1	ACADS	ACIN1	AKAP5	AIF1	ABCA1	ACE	EFCAB1	BIN1	APOOL	ACOT1	BAZ1B	ATN1	BFAR	CTNNAL1	ABO	ADRP	ABHD10	BHLHE41
APRIN	CHMP1B	ATP2B3	AMZ2	APRIN	APRIN	ACTR10	ABHD4	AR	ADAM4L1	ANKRD12	ANAPC1	AKAP13	AQP2	CCNT2	AB014877	ALOX5AP	AAK1	AGPAT1	ADPGK	AP3M1	AKAP5	ABHD8	ACSL5	FACTORS	CCDC32	BPHL	ACVR2B	BHLHE41	ATP5G1	CHI3L4	FAM102B	ACAA2	AEBP1	ACTN2	CABC1
ARHGEF11	CLEC14A	ATXN2L	ANAPC4	ARHGEF11	ARHGEF11	ACTR6	ABHD6	ARAP2	AGBL3	ANKRD50	ANGPT1	ALPK1	ARHGAP8	CLCN4‐2	AB014878	AMIGO3	AAMP	AIP	AGPAT1	ARG2	AQP4	ABI1	ACVR1C	HTR5B	CKLF-LIKE	BTNL7	ADAMTSL4	C1QBP	ATP5G2	EPHA5	GROWTH	ACAD11	AKAP8L	ACTR10	CADM1
ARID4A	EIF3S10	BLVRB	APBA3	ARID4A	ARID4A	ADAM10	ACOX1	ASB13	AGPAT4	ANXA3	ANKRD26	ANKRD26	ATP1A2	COIL	AB014879	AOX3	AARS	ARHGAP8	AKAP5	BCAT1	ARCN1	ACCN2	ACVRL1	KLRA5	CMTM4	CCL27	AF272707	C1QL3	CBFA2T3	FAM50A	HBA-A2	ACRBP	AKR1C12	ADIPOR2	CCDC106
ATF7IP	EPRS	BSN	ARHGAP22	ATF7IP	ATF7IP	AK7	ACSL1	B3GNT5	AHI1	AOX3	ATP6V0C	AP4E1	BANP	COL4A2	AB014881	AQ3	AASDH	ARID1A	ANKRD12	CAMK2A	ARF4L	ACSL1	ADAM17	LOC100363863	COG7	CERKL	AFAP1	CALCOCO2	COX8B	FGFR1	HBB	ACSL5	ALG9	AF254801	CCDC130
ATP8B2	IPO5	BTBD11	ARHGEF9	ATP8B2	ATP8B2	ALCAM	ACSL5	BLZF1	AKAP8L	ARAP2	ATP6V1A	APBB3	BCL2L1	COL6A1	ABCA3	ARFGAP1	ABCA3	ASAP1	ANXA4	CBS	AUTS2	ACTB	ADFP	LOC288521	CORO1A	CHCHD2	AGT	CAR14	CST3	KCNF1	KNG1	ACTA1	ALPL	AGPAT5	CCDC163
BAT3	PGM1	C1QDC2	ATP1B2	BAT3	BAT3	ANGEL2	ACTN4	BRD1	AKR1C19	ARL4D	BAG3	APC	C‐TYPE	CTPS2	ABCA7	ASNS	ABCA7	ASB13	APC	CHRDL1	BAI3	ACTR1A	ADMR	LOC363737	CPNE4	CHCHD6	AI428449	CASC5	CTNNAL1	KNG1	LCE1C	ACTB	ALS2CR3	AHSG	CD3D
BLES06	PRPF4B	CAPN8	ATP2B1	BLES06	BLES06	AP3M1	ACVRL1	CAMTA1	ALAD	ASPA	BAT2D1	ARL6IP1	C1QB	CXADR	ABCC4	ATAD3A	ABCC4	ATP11A	APG12	CIB2	BAZ1B	ACTR2	ADRP	LOC365114	CTH	COMMD8	AKAP14	CCDC34	DECR1	LOC365559	LOC100365935	ACTN3	AMPD3	ALDH9A1	CELL
CAD	RBM7	CAPRIN1	ATP7B	CAD	CAD	AP3M2	AGFG2	CCDC126	ALCAM	ATP1B1	BC105775	ARRDC4	CASP1	DCUN1D4	ABCF1	ATP5SL	ABCC9	ATP5E	ARF6	CIT	BCL11B	ADARB1	AEBP1	LY49S5	DBNL	CYP2R1	AKR1B7	CHI3L4	DUSP5	LOC502812	LOC287167	AEBP2	ANKRD52	ALDOB	CEP135
CDC42BPB	RGD1306148	CCDC127	BAT2	CDC42BPB	CDC42BPB	AP4B1	AGPAT2	CCDC80	ALDH16A1	ATXN7L1	BCL6	ARSK	CD36	DRG2	ABHD11	ATPIF1	ABCF1	ATP5J2	ARHGAP20	CLIC6	BRUNOL4	ADD1	AGER	MID1	DNAJB1	EGLN2	AKR1D1	DACT3	E2F5	LOC502894	LOC500210	AGL	APC	AMBP	CGN
CUGBP2	RGD1309414	CCDC49	CCDC95	CUGBP2	CUGBP2	ARL3	AJ240056	CCDC92	ALOX5AP	AXL	BTAF1	ASCC3	CD48	FABP2	ACACB	BC105775	ABCG1	ATP5L	ART3	COMT	CA3	ADD3	AHNAK	MRGPRB5	EHD3	ELECTRON	AMH	DEFB42	ETFB	LOC678714	LRRCC1	AHDC1	APPARATUS	ANKRD10	CPNE3
DAG1	RGD1561571	CDO1	CDH1	DAG1	DAG1	ARMCX3	AK3	CCL21B	ALPK2	BANK1	BTG1	ATAD2	CLCNKB	FAM175B	ACP1	BC158824	ABCG2	ATP6V1E1	ASH1L	DNAJA4	CAV2	ADNP	AKAP13	NC_001665	FAAH	EPHA8	APOA2	DNAJC8	FAM100A	LOC689303	MGC72973	AIF1	ARID2	AQP2	CST13
DP1L1	RGD1565474	CENPT	CENPT	DP1L1	DP1L1	ARSK	AKR7A2	CD274	ANXA2	BOP1	C1QB	ATM	CLECSF6	GQ2A2	ACP6	BCAS3	ABCG3L2	BAT1	ASPH	ENPP2	CHAC1	ADPGK	AKAP2	NPAS4	FAM40A	FBXO23	APOOL	ECM	FKBP14	NRIP3	OLR1222	AKR1C12	ARRDC3	AQP6	CTNNAL1
DYRK3	RGD1566401	CHGB	CHD6	DYRK3	DYRK3	AS2	ALDH1A1	CD4	AP1S1	BXDC1	CACNA1C	ATP6AP1L	CNOT7	GQ3C3	ACVR1B	BCL7B	ABHD11	BC087666	ATF2	F5	CHD2	ADRBK1	AKAP5	OLR1149	FETUB	GPHB5	ARTN	ENPP2	FXYD1	OLR1545	OLR582	ALCAM	ARSB	ARF6	CXCR7
EFNB1	RHBDD3	CHMP1B	CHST2	EFNB1	EFNB1	ASF1B	ALDH3B1	CDC73	AP1S3	C1QC	CARKD	ATP8A1	COL14A1	HAO1	ADNP2	BHLHE40	ABHD2	BC099108	ATP1B2	FNTB	CMKOR1	AEBP1	AKR1CL1	OLR1233	FGF1	HIST1H4B	AS3MT	GPC4	GIOT1	PNO1	OLR654	ALS2CR3	ASCL3	ARHGAP23	CYP20A1
EIF2C2	SF3B1	CHST2	CLDN11	EIF2C2	EIF2C2	ATOX1	ANGPTL2	CDON	APBB3	C2CD2L	CCDC124	ATXN3	COLEC12	INMT	ADRM1	BHLHE41	ABHD5	BCKDHA	ATP2B1	FOLR1	CNKSR3	AGPAT1	ALAS2	OLR1571	HPCAL4	IGFBP6	BPHL	KB23	GLYCAM1	POP5	RGD1562660	AMOT12	ASPA	ARL3	DDIT3
EIF3S10	SLU7	CLEC16A	CMIP	EIF3S10	EIF3S10	ATP5E	ANKH	CHCHD5	ARPC1B	CALCRL	CCDC85B	AXIN1	DOT1L	KLRA17	AFG3L1	BLVRB	ACACA	BDH1	AUTS2	FOS	CREBL2	AGTPBP1	ALDH1A1	RETSAT	IFI27L1	K02909	BWK1	KBTBD11	GRHPR	PRL8A7	RGD1563774	AMOTL1	ATP6V1G3	ARL5A	DDX25
EIF4G1	THOC2	CLPB	CPA1	EIF4G1	EIF4G1	ATP5I	ANKRD26	COL4A4	ASB1	CAMK2G	CCT8	BAZ2B	ENDOG	KYNU	AHCYL2	C3AR1	ACACB	BDH2	AXIN2	GENE	CRIM1	AGTRAP	ALDH2	RG9MTD1	IGHA	LOC305698	C4BPA	KLHL12	GROWTH	RCN3	RNF135	ANDPRO	AURKB	ASCL1	DHH
ELAVL2	TK1	CNP	CUL5	ELAVL2	ELAVL2	ATP5O	ANXA11	COX6B2	ASMTL	CCL5	CD8A	BBS10	ESCO1	LOC100364077	AHR	CARS	ACADS	BLOC1S1	BAZ2B	GMEB2	CTH	AHCTF1	ALDH9A1	RGD1565119	KCNJ9	LOC306766	CAPZA1	LOC680767	GSTA3	RGD1306282	SFN	ANK	AZGP1	ATP1B3	DHX32
EWSR1	UQCRC2	COL2A1	CXCR4	EWSR1	EWSR1	ATP6V1G1	ANXA6	CP110	ASNS	CCL6	CDO1	BC090353	FANCE	LOC100364132	AIM1	CASC4	ACBD4	BRPF3	BCAR1	HRH3	DLGAP1	AHCYL1	ALOX5AP	RNO-MIR-21	KCNN2	LOC501427	CASS4	LOC691642	GSTA4	RGD1560402	SNUPN	ANXA1	BAG3	B3GALT6	DNAH11
FAM34A	VAMP2	COLEC12	DDT	FAM34A	FAM34A	ATP8B3	APIP	CREBL2	ATOX1	CCR5	CEP350	BCHE	FASTK	LOC683626	AIMP2	CCNL2	ACD	BTBD12	BHLHB8	HSD17B7	DOCK9	AHDC1	ALS2CR3	SERPINA3K	KCNT2	LOC681385	CCDC114	LRP12	HBA-A2	RGD1560691	SPOCK3	ANXA3	BCL2L1	BANP	EID3
FBXO46	VAV2	CYP26B1	DDX42	FBXO46	FBXO46	AURKC	APLN	CTSK	ATP5E	CCRL1	CIRBP	BIRC6	FQ217306	LOC686092	AKIP	CD68	ACP1	C1D	BOC	HSPA12A	DUSP8	AK1	AMOTL1	SET	KLRA7	LOC689617	CCDC153	MITF	HBB	RGD1563774	YEATS2	AP3B1	BMP6	BATF2	FABP9
FZR1	WDR75	DEPDC5	DLC1	FZR1	FZR1	B9D1	APOBEC3F	CYP2J4	ATRX	CD163	CLDN10	BRWD3	GATA3	MBLAC2	AKR1C13	CHD8	ACP6	C4BPB	CAMK2A	IFNGR2	EIF3S6IP	AKAP13	AMOTL2	SH2D1B1	LOC498145	LRRN4	CCNE2	OLR1320	ID3	RGD1566265		APIP	BMPR2	BFSP1	FAM178B
GAA	XRN2	DHX36	DNM2	GAA	GAA	BBS2	APRT	DDIT4	ATXN3	CD36	CMBL	CACNA2D1	GMEB1	MFAP3L	AKR1CL1	CLCN5	ACSL3	CARKD	CAMK2D	IGFBP2	EML2	ALDH1A2	ANGEL1	SPAG6	LOC501427	LY6B	CCR9	OLR1424	IDH2	SERPINB3		AQP9	CA2	BRP44L	FAM38A
GARNL1	ZFP260	DHX40	DUSP15	GARNL1	GARNL1	BBS9	AR5	DNAJB1	AVPI1	CD38	CRLS1	CASP2	GYPC	MORC2	ALDH1L2	CLP1	ACSM3	CCDC112	CDC2L5	KL	FARP1	ALDH6A1	ANGPT1	STAC2	LOC685173	MAGOHB	CEACAM11	OLR221	IGF2R	SIPA1L3		ARF1	CA3	CATSPERG1	FAM50A
GPRK6	ZFP68	DLGAP4	DUSP6	GPRK6	GPRK6	BC089062	ARHGAP12	DTX4	B3GNT1	CD4	CRY2	CBLB	HEXDC	ORM1	ALG3	COG4	ACTR1B	CCDC125	CDW92	LEPROT	FBLN2	ANK3	ANPEP	TPTE	MAL2	METTL11A	CELL	OLR711	K	TBC1D25		ARF6	CAMKK1	CCDC162	FBXL20
GTF2H1	CCDC95	DNM1L	EDNRA	GTF2H1	GTF2H1	BC090353	ARPC1B	DUSP1	B4GALT6	CD5L	CYP2D4	CCDC12	IDUA	PCGF6	ALG8	CRY2	ACVR1B	CCDC142	CELL	LOC309912	FOXO1A	ANKRD52	ANXA1	XM_002725832	MSRA	MGST1	CHKA	PCDH8	KB23	TMEM60		ARHGAP1	CBR1	CCDC32	FBXO30
HK1	CDH1	DOM3Z	EFCAB2	HK1	HK1	BIN3	ARPC3	EDEM2	BBS4	CD97	CYP2D5	CCDC62	IFI44	PEX3	ALKBH5	CUEDC2	ADAM19	CCDC55	CHST8	LOC362626	GABBR1	ANP32A	ANXA2	XM_226468	NC_001665	MRGPRB4	CLDN16	PCDHB19	KIF27	UBE2N		ARHGDIB	CCNB1	CCDC86	GCH1
IER5L	CDO1	DPF1	EID2	IER5L	IER5L	BRMS1	ASAM	EPHX1	BC090353	CDGAP	CYR61	CCNL1	IFI47	PFN2	ANAPC7	CYBRD1	ADAM1A	CCNDBP1	CLASP1	LOC498425	GENE	ANP32E	ANXA4	XR_005430	NELL2	NADH	COQ10B	PLEKHO2	LAMB2	UDP		ARID2	CCNE2	CCNE2	GLS2
IGFBP5	CENPT	EIF1A	EIF4G1	IGFBP5	IGFBP5	BSPRY	ASB3	ETNK2	BCL6	CDS2	DAPK1	CCNL2	INO80D	PGPEP1	ANKRD22	CYGB	ADAM4L1	CCRN4L	CLSTN2	LOC500670	GOLGI	AP1S1	ANXA5	XR_005657	NRP1	NC_001665	COX6C1	PROSAPIP1	LIM	UGT2B34		ARRDC2	CCNL2	CD80	GOLGI
IMP1	CHD6	EIF2S3X	EMILIN1	IMP1	IMP1	BXDC2	ATXN7L1	FAM129A	BCL7C	CFP	DBI	CCNT2	KCNJ10	PIGL	ANKRD52	DAP3	ADI1	CDAN1	COMT	LOC681371	GRAMD1B	AP2B1	ANXA8	XR_005743	NTNG2	NDUFA1	CSPG4	RAB40B	LOC100363058	WBP2		ASAM	CDC73	CDH19	GROWTH
ITGB3	CHGB	ELA3B	EPHX2	ITGB3	ITGB3	C1D	AURKAIP1	FAM134B	BCLAF1	CHKA	DD25	CD38	KIFC3	POP4	ANKS3	DDX5	ADNP2	CDGAP	COTL1	LOC685374	GRIK5	APBA2	AOC3	XR_006323	OLR98	NOLA2	CYP2J3	RETSAT	LOC100364350	WIPF3		ASCC3L1	CDCP1	CDKN2C	GTSF1
JSAP1	CHMP1B	EPC2	ESF1	JSAP1	JSAP1	CALM3	AVPI1	FAM175B	BHLHB9	CLEC4A1	DDX18	CDC73	KLHL3	RAI14	AP1G1	DDX51	ADORA1	CDIPT	CPNE8	MDK	HERPUD1	APC	APBB1IP	XR_007365	PPAP2A	NQO2	DDX18	RGD1308601	LOC287167			ATE1	CDK5RAP2	CELL	GZMA
KPNB3	CHST2	EPHX2	F8	KPNB3	KPNB3	CARD6	AY539927	FAM55C	BLOC1S3	CLOCK	DNAJC30	CES3	LCP1	RGD1304792	AP3D1	DHX36	ADRM1	CDON	CSF1	MYO1B	HP1BP3	APEG1	APEG1	XR_007680	PRCP	OLR1060	DHRS7C	RGD1559610	LOC499485			ATF5	CEACAM1	CFD	HDAC8
LOC302711	CLDN11	EPRS	FAM103A1	LOC302711	LOC302711	CASC5	BAMBI	FIGF	BMYC	CREG1	EGLN2	CHD6	LENG8	RGD1305014	APH1B	DNAJB11	AFG3L1	CHRAC1	CYP2D22	NDRG1	ITGB8	APH1A	AQP1	XR_007871	PRKAR1B	OLR1237	DMAP1	RGD1559743	LOC682386			ATG7	CHD2	CINP	HFM1
LOC312678	CLEC14A	ESPN	FGFRL1	LOC312678	LOC312678	CBR4	BC089062	FN1	BOP1	CRYAB	ELL	CK	LMBR1L	RGS16	APLP1	DPM1	AGBL3	CIRH1A	DCAMKL3	NEK1	KCNH1	API5	AQP5	XR_008445	RGD1560871	OLR1560	DMRTA2	RGD1561955	LOC688812			ATP1A1	CHPT1	CISD2	HHIPL1
LOC313499	CLEC16A	FAM84A	GCA	LOC313499	LOC313499	CBY1	BCAT2	FQ230857	C1QA	CSF1R	ELOVL6	CLCN5	LOC100125368	ROBO1	AQ6B	DUSP18	AGFG2	CKS1B	DDEF1	NFIX	KIFAP3	APLN	ARC	XR_008519	RGD1561667	OLR29	DUXBL	RGD1563348	LPP			ATP2A1	CIDEA	CLCN1	HIPK1
LOC360790	CLPB	FBXO30	GNPTAB	LOC360790	LOC360790	CCDC42	BCKDHA	GCHFR	C3	CSF2RB	ERRFI1	CLDN16	LOC100125385	RPS14	ARF3	EDEM3	AGPAT1	CNOT3	DDX3X	NRIP3	KLF5	APP	ARF4L		RGD1562547	OLR481	EDN2	RIMBP2	M-PHASE			ATP2B1	CLU	CMC1	HMOX1
LOC361849	CMIP	FLRT3	GRIT	LOC361849	LOC361849	CCDC56	BCO2	GLTP	CACNA1D	CSNK1D	FAM100A	CLK4	LOC100361793	RPSA	ARFGEF1	EGR1	AGPAT4	CNOT4	DLGAP2	OGN	LAP3	APPBP2	ARHGDIB		RGD1563738	OLR631	EGLN2	RNF213	MAGMAS			ATP5J	COLEC12	CMKLR1	KCTD18
LOC498160	CNP	GATA4	GTF2H2	LOC498160	LOC498160	CCDC59	BEAN	GTDC1	CALB1	CTH	FAM189B	CPSF6	LOC100363361	RRAGD	ARHGAP27	EIF1	AGPAT9	COX4NB	DPYSL2	PCDHGC3	LCE1F	AQP4	ARRDC3		RPS21	OLR703	EMILIN1	SCG3	MARK2			ATP6V1C2	CREM	CNO	KCTD21
LOC498410	COL2A1	GHR	HSPA12B	LOC498410	LOC498410	CCDC82	BHMT	HOMEZ	CAPG	CTLA2A	FAM43A	CREB1	LOC287167	SERPINH1	ARHGEF19	EIF2B2	AGTR1A	COX7A2	DUSP1	PDE9A	LOC500430	AQP9	ASAH3L		SHD	OLR724	ENO3	SLC8A2	MCPT4L1			ATP8A1	CSNK1D	COPS3	KLHL36
LOC499593	COLEC12	GPBP1	IFNAR1	LOC499593	LOC499593	CCNE1	BOP1	HS3ST1	CAR8	CTSS	FAT4	CYP2D5	LOC686547	SH3BGRL3	ARV1	EIF3C	AHCYL2	CPSF7	DYRK1A	PEX11B	LOC682926	ARCN1	ASAHL		SPRN	PAFAH1B3	FACTORS	SMAD1	MIF			AZGP1	CXCL2	COQ3	KY
LOC500030	CPA1	GSTA4	INSL3	LOC500030	LOC500030	CCNH	BSDC1	HSD17B11	CASC5	CYBA	FBLIM1	CYP51	LOC687381	SKIL	ATG7	EXTL2	AHI1	DAB2IP	EDG2	PFKM	LOC683334	ARF1	ATP6V1C2		SRC	PCDHB19	FAM133B	SMPDL3B	MPHOSPH10			BACH	CXCR4	COTL1	LIN37
LOC500727	CUL5	GUCY1A3	KLHDC3	LOC500727	LOC500727	CCNT2	BTBD12	ITGBL1	CCDC17	CYBB	FBLN1	DDX17	LPAR6	SLC25A45	ATMIN	F5	AHR	DBIL5	EIF5B	PGGT1B	LOC684441	ARF3	AYTL2		SRGAP1	PTH	FANCL	SULF1	MR1			BAG4	CYCLE	CYFIP2	LOC100365542
MAPK8IP	CXCR4	HIC2	LAMA1	MAPK8IP	MAPK8IP	CCNY	C1QA	KIF5B	CCDC62	DCUN1D3	FBXL6	DIAPH2	LRRC10	SLC28A2	ATP13A1	FAM110C	AIM1	DCTPP1	EML1	PLEK2	LOC684802	ARG2	B130017I01RIK		SYNJ2	RASSF9	FCHO2	UTP18	MRPL54			BANP	CYP1A1	CYP2C22	LOC100366112
MSN	CYP26B1	IKZF5	LOC290577	MSN	MSN	CCT7	C7	KLHL11	CCM2	DEM1	FHL3	DLL4	LUC7L	SLC6A6	ATP13A2	FAM115C	AIMP2	DECR1	ENTPD3	PLEKHH1	LOC690661	ARHGAP1	B2M		SYNPO2	RGD1309501	FIGNL2		MT2A			BAT5	DDX3X	DCUN1D2	LOC171573
MYH9	DDT	KIF11	LOC308398	MYH9	MYH9	CDC25C	CASC5	LAD1	CCNL2	DEPDC5	FYN	DMD	MIF4GD	SOD1	ATP2A2	FARSB	AIP	DEM27	EPC2	PTGDS	LOC690777	ARHGAP5	B4GALT1		SYP	RGD1310587	FRMPD1		NDUFAB1			BAZ2B	DHFR	DDX25	LOC302845
NR5A1	DDX42	KLHDC5	LOC363188	NR5A1	NR5A1	CDC42EP3	CCDC112	LHFP	CCR7	DNA	GDF10	DPY19L4	NAAA	TRUB1	ATP6V0A1	FICD	AKAP13	DEPDC5	EPS8	QPCTL	LRRC4	ARID2	BCOR		TMEM59L	RGD1310794	FTH1		NEK6			BBS4	DNAJC10	DEFB33	LOC499234
OSBPL1A	DEPDC5	KLHL7	LOC363737	OSBPL1A	OSBPL1A	CDCA3	CCDC163	LOC100233176	CDKL3	DNASE1L3	GJB2	DTX4	NAT5	TTC21B	ATP6V0A2	FIS1	AKAP17A	DHRS1	EXOSC5	RAE1	MLL	ARID4A	BF		TMEM74	RGD1564552	GM52		ODC1			BEX4	DOT1L	DLX1	LOC500625
PEG3	DHX36	LIN28	LOC500688	PEG3	PEG3	CDS1	CCDC34	LOC361346	CDKN2AIPNL	DPT	GPR107	EDNRA	NFRKB	WDR37	ATP6V0C	FQ212372	AKAP2	DHRS7B	FAF1	RDX	MLLT10	ARID4B	BGN		TRPC4	RGD1565166	GNA15		OLR1320			BF	DPYSL3	DNAH9	LOC502822
PPFIA1	DHX40	LOC100125371	LOC679474	PPFIA1	PPFIA1	CEBPZ	CCDC46	LOC679583	CEACAM6	ELF1	GPR88	EIF1	NOL6	ZFP212	ATP6V1A	FQ217081	AKAP8L	DNLZ	FBXO33	RGD1310022	NCAM1	ARL1	BK		TSPAN33	RGD1565493	GNAS		OLR567			BLM	DYRK3	DUSP6	LOC679596
PPP4R1	DLC1	LOC302495	LOC683733	PPP4R1	PPP4R1	CELL	CCDC55	LOC681355	CEBPA	ELK3	GSTM1	ELMOD2	NOV	ZFP3	ATP6V1B2	FQ222426	AKIP	DOT1L	FGFR1	RGD1310213	NEGR1	ARL2BP	BMP4		WDR1	RGD1566243	GNPNAT1		OLR760			BMP6	EAF2	DYNLT3	LOC685079
PRDX3	DLGAP4	LOC303566	LOC685601	PRDX3	PRDX3	CENPN	CCDC62	LOC683722	CFI	ELL	HBA‐A2	EMCN	P2RY1		ATXN7	FQ227520	AKR1C13	DPF2	FLNB	RGD1559605	NTRK2	ARL6IP5	BMPR2		XR_007232	RPL22L1	GOLGI		PBXIP1			BMPR2	EFNA1	ECHDC1	LOC685411
RASD2	DNM1L	LOC360807	LOC686240	RASD2	RASD2	CHD2	CD97	LOC685152	CHD6	ELOVL6	HBB	EML4	PARD3B		BAHD1	GCDH	AKR1C19	EAF1	FNBP1	RGD1561626	PGEA1	ARSB	BST2		XR_008088	RPL36	GPR179		PET112L			BPGM	EFTUD1	EID3	LOC687234
RBBP6	DNM2	LOC500034	LOC689997	RBBP6	RBBP6	CHFR	CELL	LOC686092	CIB1	EMR1	HBB‐B1	FAM118B	PARP14		BAT2	GCN1L1	AKR1CL1	ECHS1	FOLH1	RNF187	PIGL	ASAH1	BTG2			RY1	GROWTH		PEX14			BRD1	ELOVL6	ENO3	LOC691286
RBX1	DOM3Z	LOC500591	MANBA	RBX1	RBX1	CLK1	CENPJ	LPAR6	COL3A1	EMR4	HNRNPA3	FAM126B	PLK2		BC090353	GLE1	ALAD	EED	FSTL1	RNF6	PLEKHB2	ASCC3L1	BZRP			SAMD12	GRTP1		PINX1			C1QA	ENPP1	ERC2	MCOLN1
RCOR1	DPF1	LOC501302	MAP4K4	RCOR1	RCOR1	CNOT3	CEP120	LRP1	COL4A1	ENC1	HSD17B12	FAM134B	RAPGEF3		BCR	GLS2	ALAS2	EIF2B2	GABBR1	SEMA3C	PPP3CA	ASH1L	C1QR1			SCUBE1	GTF2H4		POLR3K			C1QB	F2R	ERLEC1	MEIG1
RDX	DUSP15	LOC501383	MAPK1IP1L	RDX	RDX	COX5B	CHP	LTBP3	CORO1A	EPHA2	HSPA4	FAM135A	REPS1		BECN1	GOLGA5	ALCAM	EML5	GABRG3	SENP5	PPP6C	ASNA1	C1S			SEPW1	GUF1		PRDX4			C1QG	FOSL2	ETV3L	MGC13251
RGD1304881	DUSP6	LOC501422	MDM4	RGD1304881	RGD1304881	CP	CHRNB4	MAGEH1	COX11	EPM2A	HSPA4L	FBXO32	RGD1306926		BMF	GOLGB1	ALDH16A1	ENPP1	GENE	SLC13A4	PRKCE	ATP1A1	C2			SLAMF9	GYKL1		PRODH			C2	FTSJ3	FAM43A	MIR19A
RGD1305606	EDNRA	LOC501474	MDN1	RGD1305606	RGD1305606	CPT2	CIAPIN1	MAL	COX8A	ESRRA	HSPA9	FIGF	RGD1308616		BOK	GQ2A1	ALDH1L2	EP400	GGA3	SLC31A1	PRKWNK1	ATP1A3	C3			SLPIL2	HIST2H2BB		REX2			CA2	FUT2	FAM50A	MIR20A
RGD1306148	EFCAB2	LOC678970	MFHAS1	RGD1306148	RGD1306148	CRBN	CIB1	MRM1	CPOX	FAM105A	HSPB11	FJ807484	RGD1309220		BOP1	GRAMD1A	ALDOB	ERGIC3	GLUL	SMC5L1	PTPRJ	ATP1B2	C4A			SNX11	HIST2H4		RGD1311378			CA3	GADD45B	FEZ2	MLST8
RGD1309634	EID2	LOC679020	MLLT4	RGD1309634	RGD1309634	CREBZF	CLIC2	MTHFD2	CPSF7	FAM118B	HSPD1	FOXP2	RGD1310827		BRD7	GSTM1	ALG14	FA2H	GNG12	SOSTDC1	PUS7	ATP2A2	C7			TAAR8A	HIST3H2BB		RGD1560187			CA5B	GLRX2	FGFBP1	MOSPD1
RGD1310191	EIF1A	LOC679612	MOCS2	RGD1310191	RGD1310191	CRELD2	CLN8	NFXL1	CSK	FAM134B	IFITM3	FQ222240	RGD1359529		BRPF1	HARS	ALG3	FAM108C1	GNL2	STXBP1	QSER1	ATP2B1	CA3			TOP1MT	HMGB2		RGD1561667			CAB39L	GMPR2	FKRP	MOSPD2
RGD1310474	EIF2S3X	LOC679726	MTUS1	RGD1310474	RGD1310474	CSPP1	COL4A3	NINJ1	CSPP1	FAM50A	IHH	FQ222682	RGD1561065		BRWD2	HERC2	ALG8	FAM53C	GOLGI	TGFB2	RALGDS	ATP6V0A2	CALCRL			TTC36	HOXD10		RGD1562420			CALD1	GNPDA2	FLJ10925	NDRG4
RGD1311136	EIF3S10	LOC680445	MYBPHL	RGD1311136	RGD1311136	CWC22	COL6A1	NME3	CTGF	FAM82B	INO80B	FQ233900	RGD1561453		BST2	HIST1H2BF	ALKBH5	FAM75A4	GPR153	TMEM24	RGD1305302	ATP6V1A1	CAMK2D			UTP3	HPN		RGD1563579			CASP7	GPD2	FQ220821	NKAP
RNF41	EIF4G1	LOC680656	NCOR1	RNF41	RNF41	CYR61	COMTD1	NUP37	CUEDC2	FCER1G	INO80E	FUSIP1	RGD1562717		C‐TYPE	HIST2H2BB	ALOX15	FDX1	GPR88	TMEM38A	RGD1305755	ATRN	CASP1			UTP3,	HRASLS		RHOX11			CAV2	GPR116	FQ223635	NOBOX
RPS6KA5	ELA3B	LOC683927	NECAP1	RPS6KA5	RPS6KA5	DCN1	COTL1	OPHN1	CWH43	FCGR1A	INTS2	FV1	RGD1564400		C1GALT1	HOOK2	ALOX5AP	FIS1	GRAMD3	TTR	RGD1306064	ATRX	CAV			XR_007585	IL18		RNF213			CBR4	GSTP1	FQ224515	OLR1435
SBF1	EMILIN1	LOC683930	NEDD9	SBF1	SBF1	DCP2	COX5A	OS9	CXCL11	FGL2	IVD	G3BP2	RGS18		C2CD2L	HSPA5	ALPK1	FQ212372	GREM1	VPS4A	RGD1306153	ATXN2	CAV2			XR_008339	ING5		SERP1			CCDC2	H1F4	FQ228224	OLR1619
SPNB2	EPC2	LOC686616	NID1	SPNB2	SPNB2	DCUN1D1	CPSF6	OTUD1	DAPK3	FICD	KBTBD8	GARNL1	RPS27A		CABLES2	HYOU1	ALPK2	FQ217715	GRIA1		RGD1306591	ATXN2L	CCL5			XR_008340	K		SULT1A1			CCND1	HDAC6	FQ232545	OLR862
SRRM1	EPHX2	LOC687620	NMI	SRRM1	SRRM1	DENND2C	CPT1A	PARP11	DDIT4	FLNA	KLF7	GBA2	RT1‐BB		CAMKK1	IGF2R	AMIGO3	FQ220555	GROWTH		RGD1307284	B3GAT1	CCL6			XR_009095	KLK1C10		TCN2			CCT8	HDH	GAL3ST2	PCDH15
STAT1	EPRS	LOC688832	NUPL1	STAT1	STAT1	DHX15	CREG1	PCBD1	DDX17	FLT1	KLHDC3	GFRA1	RTP4		CANT1	IGMP3	ANAPC1	FQ223410	HDAC1		RGD1307907	BACE1	CD36			XR_009246	KRTAP4-7		TMEM126A			CD38	HES1	GCG	PGD
TCF12	ESF1	LOC691153	PDGFRB	TCF12	TCF12	DIABLO	CRKRS	PDIA5	DDX5	FQ210125	KLHL11	GPR89	RUNX1		CAP1	IKZF5	ANAPC7	FQ225819	HINT3		RGD1308759	BAG3	CD44				LILRB3		TMEM147			CD3G	HSD17B9	GDAP1L1	PHF7
TCF3	ESPN	LRFN3	PDIA5	TCF3	TCF3	DIP2C	CSPP1	PER1	DEM1	FQ212254	KLHL29	GRTP1	SAMD9L		CAPN5	INO80E	ANGPT1	FQ226474	HNT		RGD1310951	BAI3	CD48				LMX1A		TMEM38B			CD52	HSF1	GNA13	PHOSPHO2
TIAM1	F8	MAN1A2	PHLDA3	TIAM1	TIAM1	DIS3	CSRP1	PPIC	DENND4B	FQ213782	KYNU	HIST1H2AIL	SH3BGRL		CASP1	ISG15	ANGPTL1	FQ229993	HOMER1		RGD1311835	BASP1	CD53				LOC290704		UROD			CD74	IFIT2	GOLGI	PLA2G2C
UBE2G2	FAM103A1	MFHAS1	PIR	UBE2G2	UBE2G2	DLAT	CTAGE5	PRKCD	DES	FRMD4B	LAMB2	HLCS	SLAMF9		CASP7	KCNJ16	ANKRD12	FQ233900	HRPT2		RGD1559605	BBX	CD68				LOC499110		VOM2R-PS27			CDC23	IGHMBP2	GPER	PLK2
UNC5B	FAM84A	MLLT3	PRKCBP1	UNC5B	UNC5B	DNA	CTSD	PTK2B	DIAPH2	FYN	LARS	ID1	SLC12A3		CBX4	KRTCAP2	ANKRD22	FQ234631	HSPA1A		RGD1560511	BCL11B	CD74				LOC499542		ZCCHC11			CDC73	IQCB1	GPM6A	POLR2D
USP11	FBXO30	MMRN1	PRKCZ	USP11	USP11	DNAH2	CTSF	PTPN4	DNAJC16	GBP2	LIN37	IER2	SLC7A4		CCDC142	LARS	ANKRD26	GCNT1	IGSF4A		RGD1560744	BCR	CD97				LOC501427					CDK105	IRF1	GROWTH	PRRG4
WIF1	FGFRL1	MORC3	PRLR	WIF1	WIF1	DNAJA1	CXCL12	RAPGEF4	DNAJC30	GCOM1	LINGO4	IGMP1	SNRNP70		CCDC46	LDLR	ANKRD49	GGA3	INEXA		RGD1560913	BDNF	CD99				LOC681338					CDKN1A	ITPKB	HAND2	RAB3A
ZFP260	FLRT3	MRPL14	PRMT2	ZFP260	ZFP260	DNKP1	CYB5B	RGD1303066	DOT1L	GNL3	LOC100361389	IMPDH1	SRRM2		CCDC49	LIPE	ANKRD50	GPX1	ING4		RGD1561188	BHLHB2	CDC14A				LOC681385					CEACAM1	JUND	HBXIP	RAB3IL1
ZFP307	GATA4	MTO1	PRR12	ZFP307	ZFP307	DPH3	CYB5R3	RGD1308059	DPAGT1	GPNMB	LOC100361915	INPP4B	SUV420H2		CCDC55	LMBR1L	ANKRD52	GQ3C2	IRF5		RGD1561602	BLCAP	CDC42EP3				LOC683597					CEP27	KIF3C	HDC	RGD1305090
	GCA	MYL9	R3HDM2			DRG1	CYP1B1	RGD1310769	DPY19L4	GROWTH	LOC100363145	INTS6	SV2A		CCDC6	LOC100360342	ANKS3	GRPEL1	KCNJ3		RGD1561961	BMPR1A	CDC73				LOC685226					CFH	KIF9	HDGFL1	RGD1308350
	GENE	NANP	RASL11B			DUSP10	CYP27A1	RGD1559951	DYT1	GUCY1A3	LOC301748	JAM3	TBC1D17		CCDC71	LOC100361593	ANXA2	GSTA2	KCNK1		RGD1562407	BMPR2	CDH11				LOC686013					CFL1	LGALS3	HIVEP2	RGD1309482
	GHR	NCKIPSD	RBBP6			DYNLT1	CYP2T1	RGD1565043	EEF1G	HBB	LOC501091	JMJD1C	TC2N		CCDC85C	LOC363188	ANXA3	H1F0	KCNQ3		RGD1563119	BRD2	CDH5				LOC687994					CFLAR	LOC246046	HMOX1	RGD1562638
	GNPTAB	NCOR1	RBM5			E2F5	CYP51	RNGF	EHD2	HBXIP	LOC501224	KANK3	TCEB1		CCND1	LOC500420	AOF1	HES6	KIF5A		RGD1563853	BRD3	CEBPB				LOC689425					CHD1	LOC293844	HOXD12	RGD1565119
	GPBP1	NEDD4	REEP6			EEF2K	DBP	ROPN1	EID2	HEBP1	LOC689064	KNG1	TMEM229B		CCNJ	LOC680290	AOX3	HF	KIF5B		RGD1564450	BRD4	CELL				LOC689617					CHD1L	LOC298250	HTATIP2	RNF151
	GRIT	NEFL	RGD1303127			EFCAB10	DCLK2	RPS28	EID3	HOMEZ	LOC689574	LIG4	TMEM38A		CCNL1	LOC680761	AP1G1	HINT1	KIRREL3		RICS	BRINP2	CES3				LOC690206					CHD2	LOC309692	IFNA4	RPRD1B
	GSTA4	NEK7	RGD1304595			EI24	DDT	RQCD1	EIF1AD	ID2	LOC689826	LNPEP	TMEM81		CCR2	LTV1	AP1S1	HMBS	LMO3		RNF6	BRUNOL4	CFLAR				LOC690422					CHD6	LOC313535	IGG-2A	RSB66
	GTF2H2	NGFR	RGD1305713			EIF1AY	DDX54	SLC29A3	EIF3G	ID3	LOC691984	LOC100360593	TPM2		CCR5	LYZ2	AP1S3	HMGCL	LOC302898		RT1-KE4	C7	CHIA				LRP1B					CKAP4	LOC361669	IGH-6	SAMD5
	GUCY1A3	NPAT	RGD1307526			EIF2B2	DHCR24	SLIT3	EIF3H	IFI47	LONRF2	LOC100361581	TRAK1		CD37	MAF	AP3D1	HNRNPA3	LOC315843		RT1-S3	CA3	CKLFSF6				LY49I6					CKM	LOC362616	ITGB1BP2	SART1
	HIC2	NPR1	RGD1311723			EIF2S2	DHCR7	SMAD1	EIF6	IL6RA	LRPPRC	LOC100363003	TSC22D2		CD38	MDM4	AP4E1	HPGD	LOC498014		SART2	CACNA2D3	CLDN5				LY6B					CLDN8	LOC364885	JUND	SDR39U1
	HSPA12B	NUP210	RGD1561090			EIF5A	DLC1	SNTB2	EMD	INSIG2	LRRC32	LOC100364912			CD53	MIR186	APBB3	HSD17B10	LOC500030		SCD2	CACNB1	CLEC14A				MGC94199					CLIC4	LOC498014	KCNJ10	SHANK1
	IFNAR1	OGN	RGD1561205			EIF5A2	DMKN	SRP9	EML5	IP6K2	LTBP3	LOC100365715			CD84	MIR671	APC	HSPB9	LOC500720		SERINC3	CACNG3	CLIC2				MGST1					CLPTM1	LOC499322	KCNK18	SLC16A14
	IKZF5	OPA3	RGD1562125			EIF5B	DNA	ST3GAL4	ENDOG	IRF1	LTBP4	LOC100366213			CDC26	MRPL42	APH1B	IK	LOC678972		SLIT3	CACNG8	CLIC3				MNAT1					CLU	LOC499745	KLHL36	SLC25A25
	INSL3	PDGFRB	RGD1563912			ELMOD3	DNAJC15	SULF1	ERCC4	IRF8	LYAR	LOC290577			CDC42BPG	MS4A11	APLP1	IL18BP	LOC680229		SNCG	CAMK2A	CNGB1				MRGPRB4					CMAH	LOC499761	KLK1L	SLC35F2
	IPO5	PHF14	RGD1565551			ELP2	DNAJC21	TAF11	ERCC5	JAM3	MAP1B	LOC314016			CDC42EP4	MS4A6B	APOA2	IMMUNE	LOC680404		SPOCK3	CAMK2B	COL12A1				MRPL1					CNOT7	LOC500057	KLK5L	SLC41A2
	KIF11	PLEKHA4	RT1-AW2			EMG1	DNLZ	TAF13	ERO1LB	JMJD1C	MAPK1IP1L	LOC360990			CDC42SE2	MYADM	AQ3	IMULAING	LOC680445		STAG1	CAMK2G	COL3A1				MTNR1B					COBLL1	LOC501231	KRT15	SULT2B1
	KLHDC3	PNRC2	RTEL1			EML5	DTX3L	THG1L	ESCO1	KLRC3	MAST4	LOC367289			CDCP1	NARS	AQ6B	INPPL1	LOC685491		TGFB2	CAMK2N1	COL4A5				MTRF1L					COHH1	LOC502414	KRT40	TDRD12
	KLHDC5	POLL	RTTN			END2	DUSP16	TMEM100	ESYT1	KLRI1	MBRL	LOC497978			CDIG2	NFRKB	AQP2	INTS3	LOC685610		TPM3	CANX	COL5A2				MUP4					COMT	LOC685179	KRT83	TIMM8A2
	KLHL7	PPP1R3C	SARDH			ERBB4	EBP	TMEM80	EXOSC4	KLRK1	MDH1	LOC499120			CDK6	NFXL1	AR	IPMK	LOC685664		USP47	CAP1	COL6A1				MUSK					COPS2	LOC685814	KRTAP31-1	TMED5
	LAMA1	PRSS35	SCARB1			ESCO1	EBPL	TMEM97	F8A1	LAPTM5	MGC94207	LOC500625			CDKN1A	NR1D1	ARAP2	ITGB3BP	LOC686610		XPA	CAP2	COL6A3				NUSAP1					COPS7A	LOC686203	KRTAP4-5	TMEM116
	LIN28	PTPN12	SDCCAG1			EXOC3L	ECHS1	TOR2A	FAM108A1	LCP1	MGRN1	LOC686314			CDS2	OLR1448	ARF2	J01884	LOC689176			CAPON	COLEC12				NVL					COPS7B	LOC690559	KRTAP5-5	TMEM135
	LOC100125371	PTPN6	SFRS18			EXOSC5	EEPD1	TSC22D3	FAM129A	LGALS3	MIR143	LOC687994			CERK	OSR2	ARF3	JMJD1C	LOC690085			CAR11	COMT				OBP3					COPZ1	LOC690728	LACTB2	TMEM231
	LOC290577	PTPRD	SMC4			F3	EGFL7	TSKU	FAM164C	LMNB1	MIR145	LOC688452			CETN3	P4HA2	ARFGAP1	KCTD14	LOC69142			CBFA2T1	COPEB				OLFML1					CORO1A	LRFN3	LCE1D	TOAG1
	LOC302495	PTPRN2	SMTNL2			FAAH	EHD2	TSPAN4	FAM175B	LOC100359529	MIR22	LOX			CHN1	PDE3B	ARFGEF1	KLF4	LPHN3			CBFA2T3	CORO1C				OLR1060					COTL1	MAF	LCN12	TRANK1
	LOC303566	PTPRV	SOAT1			FAM164A	ENY2	TSPAN8	FAM46A	LOC100360929	MIRLET7A‐2	MACF1			CKAP4	PDIA4	ARHGAP27	KLF5	LRRTM3			CBL27	CREM				OLR1297					COX6A1	MAP17	LGALS2	TRMT12
	LOC308398	PUM2	SPECC1L			FAM169A	EPDR1	TUBA1C	FAM48A	LOC100362277	MKNK1	MAP4K3			CLEC4A3	PDK2	ARHGAP8	LASS2	LSM14A			CCND1	CRRY				OLR130					CPA6	MAWBP	LGALS8	UPK3B
	LOC360807	RAB5A	SPIN2			FASTKD2	ESR1	UBA52	FAR1	LOC100362431	MMP16	MAT2A			CLECSF6	PHGDH	ARHGEF19	LETM2	MAGI2			CCND2	CRYGS				OLR1431					CPNE3	MGC93924	LOC100137086	VOM2R3
	LOC363188	RADIL	SPOCK2			FBN1	ESR2	UBXN11	FBXO15	LOC100365770	MND1	MCAM			CLIP2	PIR	ARID1A	LKAP	MAN1A2			CCND3	CSNK1G3				OLR1567					CREBBP	MGC94190	LOC100359800	WDR46
	LOC363737	RAP1GAP	SPON1			FGD4	EXOSC5	UGP2	FBXO6	LOC500300	MNT	MCC			CLPTM1	PLSCR3	ARL4D	LMAN1	MAP4			CCT6A	CTGF				OLR1607					CRIM1	MGC94555	LOC100359861	WDR53
	LOC500034	RBM19	SRRM2			FKBP15	EXOSC6	VANGL1	FNBP4	LOC684994	MRC1	MEFL11B			CLPTM1L	POLI	ARL6IP1	LMF2	MAPRE1			CD2BP2	CTSC				OLR1664					CSF1	MIR16	LOC100360220	ZC3H13
	LOC500591	RGD1304595	SSR1			FQ222240	F11R		FQ211569	LOC690012	MRVI1				CLSTN1	PRPF4B	ARPC1B	LMNB1	MDN1			CD47	CTSH				OLR222					CSF2RB1	MSH3	LOC100360350	ZRANB2
	LOC500688	RGD1305793	STAR			FQ222682	F2R		FQ213782	LOC691658	MST4				CLTC	QTRTD1	ARRDC4	LOC100360067	MICAL2			CD74	CTTNBP2NL				OLR29					CSNK1A1	MSMB	LOC100361188
	LOC501302	RGD1309621	STC1			FQ224515	FADS1		FQ218314	LPIN1	MTRR				CMPK2	RAB34	ARSK	LOC100361139	MISCEL			CD99	CUGBP2				OLR315					CSNK2A1	MT3	LOC100361390
	LOC501383	RGD1310352	SUSD3			GADD45G	FADS2		FQ223177	LRRC10	NACC2				CNNM2	RELA	ARV1	LOC100361529	MTERFD2			CDC2L5	CXCL16				OLR485					CSNK2B	MTAP6	LOC100361418
	LOC501422	RGD1359529	SV2B			GBF1	FADS3		FQ224565	LSP1	NASP				CNNM4	REPIN1	ASAP1	LOC100361629	MXI1			CDC2L6	CXCL4				OLR551					CTBP2	NASP	LOC100361589
	LOC501474	RGD1560511	SYNJ2BP			GOLGI	FADS6		FQ227960	LY6C	NDE1				COG1	RGD1303127	ASB1	LOC100362601	NCOR1			CDC42BPB	CXCR4				OLR664					CTSD	NKIRAS2	LOC100362690
	LOC678970	RGD1564114	TAOK2			GOLIM4	FAM108A1		FQ228798	LY6E	NDRG1				COG7	RGD1305469	ASB13	LOC100363176	NDPH			CDC42SE1	CYB5R3				OLR703					CTSS	NKX3-1	LOC100363541
	LOC679020	RGD1565095	TAS1R2			GPAT2	FAM122B		FQ229993	LY86	NDUFS1				COG8	RGD1308059	ASB2	LOC100363361	NEGR1			CDH13	CYBASC3				OLR771					CTSZ	NMT1	LOC100364003
	LOC679474	RHBDL3	THNSL1			GPD2	FAM126A		FQ230643	MBD1	NEU1				COPG	RGD1308114	ASCC3	LOC100364751	NELF			CDH2	CYBB				OLR813					CUTL1	NR1D1	LOC100366148
	LOC679612	RPP25	THOC2			GROWTH	FAM49B		FQ230857	MIDN	NEURL2				COPS6	RGD1309308	ASMTL	LOC100365770	NFIB			CDH22	CYBRD1				OLR830					CYBA	NRIP1	LOC171573
	LOC679726	RPRML	THRA			GTPBP1	FAM73B		FQ231232	MPA2L	NFIX				COPS7B	RGD1309621	ASNS	LOC500959	NFIX			CDKN1C	CYP27A1				OLR855					CYCLE	NT5C3	LOC284018
	LOC680445	RT1-BB	TIA1			GTSF1	FARP2		FQ231323	MPZL2	NKD1				COPZ1	RGD1309995	ASPA	LOC678741	NOTE			CELL	CYP2B2				OLR862					DBI	ORF19	LOC290071
	LOC680656	SAP30L	TNKS2			HADHB	FASTKD5		FRMD8	MRC1	NMUR2				CPA3	RGD1559575	ATAD2	LOC679154	OPCML			CENTG2	CYP2F2				OLR905					DCIR3	PDIA5	LOC292516
	LOC681468	SARDH	TNNI2			HAGH	FBF1		FXC1	MS4A11	NOC3L				CPD	RGD1560108	ATAD3A	LOC680290	PBX1			CENTG3	CYP4B1				OLR93					DDX58	PGK1	LOC302845
	LOC683733	SDCCAG1	TNNT2			HDAC1	FBXO16		FXR1	MSN	NPAS2				CPEB4	RGD1560812	ATG7	LOC681410	PCDH7			CHD1	CYTOSKELETON-ECM				P2RX7					DEAR	PIK3C2B	LOC366768
	LOC683927	SEPP1	TNRC6A			HDGFL1	FBXO33		FZD6	MYG1	NUDT5				CPT1A	RGD1563835	ATM	LOC685322	PLEKHC1			CHD2	DAB2				PAPLN					DGUOK	PLEKHH1	LOC498759
	LOC683930	SGCB	TRMT6			HELLS	FCGR2A		G2E3	NAPSA	NUP205				CRIP2	RGD1564171	ATMIN	LOC685909	PLXNA3			CHL1	DCN				PCDH19					DHRS1	PLG	LOC498793
	LOC685601	SHPRH	TUBB6			HELQ	FCGRT		G6PD	NEDD9	NUP93				CRY1	RGD1566325	ATOX1	LOC687295	PMCH			CHP	DCPS				PIGW					DHX36	PLOD2	LOC499234
	LOC686240	SLC30A2	UBE2T			HIATL1	FCHSD2		GADD45GIP1	NEK7	OSGIN2				CRY2	RHOB	ATP11A	LOC688786	POLDIP3			CHST2	DDX58				PIH1D1					DKC1	PQLC2	LOC678814
	LOC686616	SLC33A1	ZBTB43			HIF1A	FDXR		GARNL1	NPL	PANK3				CSNK1A1	RHOG	ATP13A1	LOC691280	PRKAG2			CIT	DEFB3				PIWIL2					DMN	PRDX6	LOC679879
	LOC687620	SLC45A4	ZFP292			HIST1H2BN	FERT2		GCHFR	NRCAM	PCCA				CSRNP1	RHPN2	ATP13A2	LY49SI2	PRKAR1A			CKMT1	DGUOK				PLCH1					DNAJB6	PROSTATE	LOC680062
	LOC688832	SNX16	ZFP346			HMCN1	FHL3		GLTP	OBFC2A	PCIF1				CST3	RNASET2	ATP1A2	MAGMAS	PRKCC			CLSTN2	DLGAP1				POLR3K					DNAJC10	PTN	LOC682195
	LOC689997	SOX7				HNRNPA2B1	FKBP1A		GNA12	OSCP1	PDE3A				CTU1	RNF166	ATP1B1	MAP4	PRKG2			CNKSR2	DLP2				POMP					DNM2	PTPRG	LOC682821
	LOC691153	SPOCK2				HS6ST1	FLCN		GPAM	OSGIN1	PDK3				CXADRL1	RPAIN	ATP2A2	MAPK8IP3	PSMC3IP			CNTN1	DNAJC1				PROKR2					DNMT2	PTPRJ	LOC682999
	LRFN3	ST7L				HSP90AA1	FMO1		GPR146	PCGF5	PELI2				CXXC1	RRM2B	ATP5E	MAPKBP1	PTPRD			COL11A2	DNCL2B				PSMG4					DNTTIP2	RAB3C	LOC683469
	MAN1A2	STAG2				HTATSF1	FRMD8		GPR160	PDE2A	PHGDH				CYB5R1	RV	ATP5J2	MED20	QTRTD1			COL1A2	DPP4				PTH					DPF2	RAP2IP	LOC685105
	MANBA	SUSD3				IGF1R	FUCA2		GPR21	PDGFRA	PHLDA1				CYIP	SARS	ATP5L	MED23	RAB15			COPS7A	DPT				PVR					DPM1	RASD1	LOC685261
	MAP4K4	TAOK1				IL13RA1	FUSIP1		GPX7	PDHB	PIGN				DAB2IP	SCN1A	ATP5SL	MEFL11A	RAB3GAP2			COPZ1	DPYSL4				RETNLG					DPT	RAW	LOC685349
	MAPK1IP1L	TCF12				INSL6	FXYD5		GRK4	PDK4	PLEKHM2				DACH2	SCRIB	ATP6AP1L	MGAT4A	RGD1304810			CORO1C	DSP				RFX6					DRE1	REV1L	LOC685424
	MDM4	TCFCP2L1				IQ122	GARS		GSDMD	PER1	PLEKHO1				DAPP1	SDC4	ATP6V0A1	MLPH	RGD1305631			COTL1	DUSP1				RGD1308165					DRG1	RGD1304728	LOC685544
	MDN1	TERF2				IQ57	GCAT		GUSB	PHF15	PNPT1				DCAF10	SDF2L1	ATP6V0A2	MMACHC	RGD1305958			CPD	DUSP6				RGD1308251					DSCR6	RGD1305255	LOC685769
	MFHAS1	THBD				IREB2	GEMIN4		HDGFL1	PHOSPHO2	POLR1B				DCBLD1	SEC23B	ATP6V0C	MODULES	RGD1306284			CPLX1	DYRK2				RGD1309537					DST	RGD1306116	LOC686393
	MLLT3	THY1				JAK2	GHR		HES6	PIK3R1	POLR3B				DCLRE1B	SEPW1	ATP6V1A	MRPL12	RGD1306344			CPLX2	EAR11				RGD1310587					DUSP6	RGD1306176	LOC691011
	MLLT4	TIAM1				JMJD1C	GLTPD1		HEXDC	PIP4K2A	POPDC2				DCN	SFI1	ATP6V1B2	MRPL20	RGD1306588			CPNE8	EBF				RGD1311269					DYRK2	RGD1307284	LOC691048
	MMRN1	TMEM178				JUNB	GM2A		HIST1H1B	PKP2	PORCN				DDB1	SFRS5	ATP6V1E1	MRPL22	RGD1306798			CREBL2	ECM1				RGD1560291					EAF2	RGD1307882	LOC691079
	MOCS2	TRP53I11				KIF27	GOLGA1		HIST1H2AIL	PLK2	PQLC1				DDIT3	SLC15A3	ATP8A1	MRPL54	RGD1307396			CRIM1	EDG5				RGD1561057					EBAG9	RGD1308168	LOC691264
	MORC3	UNC5B				KLF4	GOLGI		HIST2H3C2	PLSCR2	PRKAA2				DDIT4	SLC1A4	ATPIF1	MRPS18C	RGD1307479			CRLF1	EDNRA				RGD1561161					EBPL	RGD1309621	LPCAT1
	MRPL14	VCAM1				KLF5	GOT1		HMOX2	PLXDC2	PRKAR2B				DDOST	SLC25A19	ATRX	NCOA6	RGD1307526			CRYL1	EFNA1				RGD1561231					EFEMP1	RGD1310475	LPL
	MTO1	WIPF3				KLHL9	GOT2		HNRPH1	PPOX	PRR12				DDX28	SLC26A2	ATXN3	NC_001665	RGD1308134			CS	EFNB2				RGD1561777					EFNA5	RGD1310950	LRP1B
	MTUS1	WNT6				L3MBTL3	GPR176		ICA1	PRKCI	PRSS12				DDX31	SLC38A4	ATXN7	NDOR1	RGD1309995			CSDA	EGFL6				RGD1562039					EGF	RGD1311589	LRRC56
	MYBPHL	ZFP157				LAIR1	GPR177		ID1	PRPF3	PTGIS				DDX54	SLC43A1	ATXN7L1	NDST2	RGD1310022			CSNK1A1	EGFL7				RGD1562310					EGR1	RGD1311873	LRRC57
	MYL9	ZFP212				LDHAL6B	GROWTH		IFI30	PSMD5	PTMS				DDX60	SLC6A6	AUTS2	NDUFA1	RGD1310117			CSNK1D	EGR2				RGD1562871					EIF2S3X	RGD1562142	LSM5
	NANP	ZFP260				LHPP	GSG1		IFNGR1	PSPC1	PTPN4				DEXI	SLC9A3R1	AVPI1	NDUFA2	RGD1310433			CSNK2A1	EGR4				RGD1563034					ELAVL1	RGD1563213	LTB4R
	NCKIPSD	ZFP385A				LIMS1	GSG2		IMPDH2	PTGS1	PTPRV				DFFA	SORL1	AXIN1	NDUFA3	RGD1310602			CSNK2A2	EHD2				RGD1563945					ELMO1	RGD1564014	LY49S4
	NCOR1	ZFP655				LINS1	GSG3		INO80	PTH1R	PZP				DHCR24	SPATS2L	AXL	NDUFA8	RGD1310651			CSPG5	EHD4				RGD1564062					ELOVL6	RGD1564821	LY6G6C
	NECAP1	ZFP68				LOC100125368	GSTA3		INO80B	PTPRC	QRSL1				DHCR7	SPDEF	B3GNT1	NDUFS8	RGD1311016			CTNNB1	ELAVL1				RGD1564386					EMB	RGD:1303128	LY75
	NEDD4	ZMYM2				LOC100302465	H2AFY2		INSIG1	QPCTL	RBM8A				DIP2B	SPRY2	B3GNT5	NDUM8	RGD1311358			CTTN	ELF1				RGD1564515					ENO3	RGD:1303140	MAGEA10
	NEDD9					LOC100361110	HBB		IRF3	QSOX2	RELA				DNAJB12	SRP54A	B4GALT5	NEK6	RGD1311455			CUGBP1	ELK3				RGD1564552					ENPP2	RGD:619976	MAPKAP1
	NEFL					LOC305698	HECW1		KDM3A	R3HDM1	RGD1305158				DNAJC10	STARD4	B4GALT6	NENF	RGD1312005			CUGBP2	ELTD1				RGD1564955					EPB4.1L3	RGD:628846	MCPT1L2
	NEK7					LOC362855	HES1		KDM4A	RAB3IL1	RGD1306583				DNAJC16	TAX1BP1	BAG3	NFATC3	RGD1559605			CXCL12	EML1				RGD1565493					EPB4.1L5	RGD:735075	MCPT1L3
	NGFR					LOC500034	HIBADH		KIF16B	RAC2	RGD1306820				DNM2	TBCCD1	BAHD1	NISCH	RGD1559938			CXXC5	EMP1				RGP1					EPS8	RLF	MED4
	NID1					LOC680262	HMG1L1		KITLG	RAC2)	RGD1311849				DOCK7	TEF	BANK1	NME2	RGD1560364			CYFIP2	EMP2				RNF113A1					EPS8L1	RNF134	MIR135A
	NMI					LOC681258	HMGB1		KLHL18	RAD51L1	RGD1559896				DOK4	TMEM56	BANP	NME6	RGD1561931			CYP51	ENPEP				RNFT1					ERAF	RNF6	MIR17-1
	NPAT					LOC682649	HMGCR		KLK1L	RAD54L2	RGD1559954				DOLPP1	TOB2	BAT1	NPDC1	RGD1562278			DAB2	EPAS1				RPL3					ERP29	RPN2	MIR214
	NPR1					LOC685322	HNRNPA1		KLRA17	RARA	RGD1561067				DOPEY2	TRIM39	BAT2	NPTN	RGD1563912			DAG1	EPHA8				RPS9					ERP70	RPS6KA1	MIR215
	NUP210					LOC685431	HNRNPA2B1		KRT40	RARB	RGD1564228				DPAGT1	TSC22D3	BAT2D1	NR2C1	RGD1564084			DAPK1	EPHX1				RT1-CE2					ETHE1	RS21C6	MIR218-1
	NUPL1					LOC685925	HNRNPA3		LBP	RGD1304827	RGD1564615				DPH1	TXNIP	BAZ2B	NUBP1	RGD1564451			DAZAP2	EPS8L2				RT1-S2					FADS1	RT1-AW2	MIR296
	OGN					LOC686050	HPX		LCN2	RGD1306820	RGD1564641				DPP9	UBA5	BBS10	NUDT14	RGD1564454			DBN1	ERG				RWDD2A					FAM3C	SCAP2	MIR330
	OPA3					LOC686661	IARS		LENG8	RGD1310185	RGD1565096				DPY19L3	UBC	BBS4	NXF1	RGD1565261			DCN	ESRRG				SAMD12					FCGR1	SERPINE1	MIR341
	PDGFRB					LOC687295	IDH1		LIFR	RGD1311422	RIPK4				DSG2	USO1	BC087666	OTUB1	RGD1565350			DCTN3	EST				SCD4					FCGR3A	SFN	MIR346
	PDIA5					LOC687600	IFI47		LIG4	RGD1561778	RNASEK				DTWD1	VCP	BC090353	P2RY2	RGD1565498			DCUN1D4	ETS1				SLAMF9					FCHO2	SIRT6	MIR98
	PGM1					LOC687994	IMMUNE		LMNA	RGD1562101	RNF144B				DYNC1LI1	WDR33	BC099108	PARVA	RGD1565556			DDB1	EVA				SLC10A4					FGL1	SLC35D1	MIRLET7B
	PHF14					LOC688211	IMPA2		LOC100359595	RGD1565616	RSRC2				EEF2	YARS	BC105775	PAXIP1	RGD1565557			DDX17	EVI1				SMTNL1					FHL2	SLC3A1	MLC1
	PHLDA3					LOC688869	INSIG1		LOC100360120	RGL1	SCAMP4				EFR3A	ZBTB34	BC158824	PCNXL3	RGD1565596			DDX24	F11R				SOCS6					FKBP2	SLC5A11	MOAP1
	PIR					LOC690041	IPO4		LOC100360664	RNF125	SELI				EIF1	ZFP36	BCAS3	PCYT2	RGD1565646			DDX3X	F3				SPATA4					FMO5	SLFN5	MOBKL2A
	PLEKHA4					LRRC48	IRGM		LOC100362431	ROR1	SERF1				EIF2B1	ZGPAT	BCHE	PDCD11	RGD1565884			DGKG	FAM38A				SPPL2A					FMR1	SNX16	MOBKL2B
	PNRC2					LRRC56	ISOC1		LOC100364734	S100A10	SERPINE1				EIF2C2	ZPBP2	BCKDHA	PDK2	RGD1566117			DHX36	FBN1				SRFBP1					FNDC3	SPATA6	MOSPD1
	POLL					LRRC8B	IVD		LOC290577	SALL1	SETX				EIF3J		BCL2L1	PDXK	RGD621098			DLGAP3	FCGR3				SUSD5					FOS	STAT2	MOXD1
	PPP1R3C					LSM7	J05014		LOC303140	SCD	SF3A3				EIF4E2		BCL6	PELP1	RGD:619969			DLGAP4	FGD5				SYTL5					FOXQ1	STAT3	MRPL40
	PRKCBP1					LSMD1	JUB		LOC310721	SDC4	SF3B4				EIF4EBP2		BCL7B	PFDN5	RGD:621676			DLGH1	FGF1				TAF9					FRAG1	STAU2	MRPL48
	PRKCZ					LUZP1	KHDRBS3		LOC366763	SGK1	SFRP4				EIF4G1		BCL7C	PGRMC1	RGD:735106			DLGH2	FGG				TMCO5A					FST	STRA6	MRPS14
	PRLR					LYSMD3	KIF1A		LOC494539	SGTB	SH3BP2				EIF4G2		BCLAF1	PHB	RPL3			DLGH4	FGL2				TMEM156					FTS	SV2B	MTHFD1L
	PRMT2					M6PRBP1	KLHDC8A		LOC500300	SH3GL3	SHARPIN				EIF4H		BCR	PIGW	RSPO1			DMTF1	FHL1				TNFAIP8L1					FUBP3	SVP4	MTHFD2L
	PRPF4B					MAP2K4	KRTAP4‐5		LOC500392	SH3PXD2A	SKIL				EIF6		BDH1	PIK3R4	SACS			DMXL1	FLNA				TPM2					FUT2	SYN2	MXRA8
	PRR12					MAPK7	LACTB		LOC679823	SIGLEC5	SLC15A1				ELAC1		BDH2	PLXNB2	SART2			DNAJA4	FLT1				TRPA1					FXYD3	SYNJ2BP	MYO1D
	PRSS35					MAPK8IP2	LCAT		LOC681004	SLC16A1	SLC16A2				ELAC2		BECN1	POLR2D	SATB1			DNAJB1	FMO1				TTC36					FXYD5	TBX5	MYOG
	PTPN12					MBTPS2	LENG4		LOC685079	SLC25A32	SLC27A1				EML4		BHLHB9	POLR2J	SCN4B			DNAJB6	FMO2				USP30					G1P2	TCN2	NARF
	PTPN6					MDC1	LGALS3BP		LOC685634	SLC44A2	SLC44A2				ENTPD4		BHLHE40	POP5	SENP5			DNAJC7	FN1				UTP23					GAB1	TIEG3	NT5DC3
	PTPRD					MDH1B	LIPE		LOC687994	SLC8A1	SMCHD1				ENTPD6		BHLHE41	PPFIA1	SLC15A2			DND1	FOS				UTP23,					GADD45A	TLE4	OBOX2
	PTPRN2					MDM4	LITAF		LOC688452	SLFN2	SNAPC2				EPHA1		BIRC6	PPP1R12A	SLC27A4			DPP6	FOXA1				V1RC28					GDA	TMEM2	OLR1014
	PTPRV					MED11	LOC308670		LOC688786	SLFN3	SOX6				EPN3		BLOC1S1	PRDX2	SLC4A11			DPP8	FTL1				V1RD6					GFM	TMSBL1	OLR105
	PUM2					MED13	LOC360570		LOC691286	SLFN8	SPSB1				ERCC1		BLOC1S3	PRDX4	SNCG			DPY19L1	FUBP3				VOM2R-PS53					GJA1	TNS	OLR1051
	R3HDM2					MGC4707	LOC500420		LOC691431	SMYD3	SRC				ERGIC1		BLVRB	PRPF8	SORT1			DST	FXYD3				VOM2R7					GLRP1	TPCN1	OLR1059
	RAB5A					MOSPD1	LOC500625		LRBA	SORT1	ST3GAL4				ERGIC3		BLZF1	PRR14	SOX9			DSTN	GADD45B				WBSCR27					GLUL	TPM3	OLR1071
	RADIL					MPP5	LOC501092		LSM7	ST3GAL2	STAMBP				ERI2		BMF	PSMB5	STK32C			DTNA	GALM				XM_001074777					GNAQ	TRAF4AF1	OLR1093
	RAP1GAP					MRPL22	LOC680073		LSP1	STBD1	SYNJ2				ERICH1		BMP6	PSME2	STON2			EDNRB	GATA2				XR_005716					GNB1	TTLL12	OLR1104
	RASL11B					MRPL41	LOC683722		LUC7L2	STEAP4	TBC1D7				ERN1		BMS1	PTPRS	STX1A			EGFR	GATA6				XR_006046					GOLPH3	TXNIP	OLR113
	RBBP6					MRPL54	LPL		LXN	STOM	TCFE3				ETL4		BMYC	PUSL1	SUGT1			EHD4	GBP2				XR_006082					GOPC	UBD	OLR1135
	RBM19					MRPS18C	LRP10		LZTR1	STX2	TFRC				EXOC8		BOK	PXN	TCF20			EIF2S3X	GCNT2				XR_007098					GOT2	UBE1DC1	OLR1137
	RBM5					MUM1	LRP11		MANBAL	TAF8	TGM1I1				EXOSC6		BOP1	PYCR2	TEX264			EIF4A1	GENE				XR_007179					GPC1	UCHL1	OLR114
	RBM7					NARG2	MAGMAS		MAP3K3	TAGLN2	TGMR3				F11R		BRD1	R3HDM2	THE			EIF4EBP2	GIMAP5				XR_007585					GPNMB	USP12	OLR1143
	REEP6					NDUFA12	MAPK13		MAP4K4	TBRG4	THOC4				F2RL1		BRD7	RAB11B	TMED5			EIF4G2	GJA4				XR_007931					GRAMD3	USP43	OLR1159
	RGD1303127					NDUFS5	MARCKSL1		MBD3	TEK	THRA				FAF2		BRPF1	RABL5	TNKS2			EIF5A	GJA5				XR_008033					GRHL1	USP6NL	OLR1186
	RGD1304595					NDUFS6	MDM4		MBLAC1	TMEM109	TIMM17A				FAM108C1		BRPF3	RAD23A	TOLLIP			EIF5B	GLA				XR_008339					GRIFIN	VINC	OLR1203
	RGD1305713					NDUM5	ME1		MCM2	TMEM43	TMEM50B				FAM116B		BRWD2	RBM4	TRIM33			ELAVL1	GLIPR1				XR_008340					GRM8	VPS37B	OLR1234
	RGD1305793					NDUM9	MEGL7A		MCOLN1	TMTC4	TNFRSF1A				FAM120A		BRWD3	REPS1	TRIO			ELAVL2	GLRX2				XR_009246					GSK3A	WBP1	OLR1280
	RGD1306148					NEK1	MFSD1		MCPT2	TP53INP1	TNS1				FAM155B		BST2	RGD1304878	TRMT5			ELOVL6	GM1960				ZFP278					GSTM3	WDR3	OLR1329
	RGD1307526					NIPSNAP3A	MGST1		MCRS1	TRAF3IP3	TOAG1				FAM160B1		BTAF1	RGD1306576	TRPM3			EML2	GM2A				ZNF295					GSTM6	WFDC2	OLR1330
	RGD1309414					NOL10	MMP2		MDM4	TSPAN13	TOM1				FAM189A1		BTBD12	RGD1306917	VEZT			EML4	GMFG				ZNF307					HCN2	WFDC5	OLR1355
	RGD1309621					NPAT	MOBKL2A		MED20	TSPAN18	TRIP4				FAM20B		BTG1	RGD1307410	WASL			ENC1	GMPS									HIP1R	WRB	OLR1364
	RGD1310352					NPPC	MON1B		MFSD3	TSPYL4	TSHZ1				FARP1		BWK1	RGD1307597	WDR66			ENSA	GNG11									HIVEP2	ZFP212	OLR1384
	RGD1311723					NSBP1	MORN4		MGC72612	TXNIP	TSPAN12				FBXL20		BXDC1	RGD1308297	WNT4			EPB4.1L3	GNPTG									HNRPA2B1	ZFP655	OLR1385
	RGD1359529					NUP205	MPDU1		MGC93975	UBXN2B	UBC				FBXO28		BXDC2	RGD1309362	XAB2			EPB4.1L4A	GOLGI									HNRPD		OLR1387
	RGD1560511					ODF4	MRAP		MGEA5	UPP2	URG4				FCGR1A		C1D	RGD1311309	XPNPEP1			EPC2	GP38									HNRPH3		OLR139
	RGD1561090					ODZ4	MRPL36		MIR218‐1	VAV2	USP30				FCGR2B		C1GALT1	RGD1359127	XYLT2			EPHA5	GPC3									HOD		OLR1392
	RGD1561205					OGT	MRPS18A		MIR339	ZFP354A	USP46				FERMT1		C1QA	RGD1559695	ZBED3			EPHA7	GPD1									HS3ST3B1		OLR14
	RGD1561571					OLR769	MVD		MIR341	ZFYVE9	VOM1R1				FGMP1		C1QB	RGD1560011	ZC3HDC7			EPN2	GPD2									HSPB6		OLR1425
	RGD1562125					OPRS1	MYL12B		MIR346	ZPBP2	XPO4				FKRP		C1QC	RGD1560058	ZCRB1			ESRRG	GPNMB									HTR5B		OLR1440
	RGD1563912					OSCP1	NADK		MIR598		ZBTB11				FLCN		C2CD2L	RGD1561984	ZFHX1B			ETF1	GPR116									HYAL2		OLR1450
	RGD1564114					OTUD1	NAMPT		MIR667		ZBTB22				FOXO3		C3	RGD1562404	ZFP533			ETNK1	GPRC5A									HYOU1		OLR1455
	RGD1565095					PCOLCE	NCL		MKNK2		ZBTB4				FOXP4		C3AR1	RGD1562638	ZFPM2			ETV1	GPT2									IDH1		OLR1471
	RGD1565474					PDCD2L	NDRG2		MMP2		ZFP148				FQ212998		C4BPB	RGD1563155				FAIM2	GPX1									IFI35		OLR1481
	RGD1565551					PDCD5	NEK2		MORC3		ZFP395				FQ213737		CABLES2	RGD1564406				FAM31B	GPX2									IFI44		OLR1509
	RGD1566401					PDE1A	NID67		MPST		ZNF580				FQ213989		CACNA1C	RGD1564767				FARP1	GPX3									IFITM1		OLR1515
	RHBDD3					PDHB	NIT1		MRI1		ZNF688				FQ228887		CACNA1D	RGD1566149				FBN1	GRIK2									IFITM2		OLR1531
	RHBDL3					PDIA6	NPDC1		MRPL23		ZSWIM4				FQ233235		CACNA2D1	RGD1566266				FBXO9	GROWTH									IGG-2A		OLR1576
	RPP25					PGGT1B	NPFFR1		MRPL34		ZYX				FQ235271		CALB1	RGD1566320				FBXW2	GSN									IGH-1A		OLR1585
	RPRML					PGP	NPM1		MRPL38						FTSJD2		CALCRL	RHOC				FCMD	GSTM2									IGHA		OLR1602
	RT1-AW2					PHAX	NRADD		MRTO4						FXC1		CAMK2G	RND2				FGFR1	GYPC									IGJ		OLR1611
	RT1-BB					PIGW	NRIP1		MTVR2						FXR2		CAMKK1	RNF8				FMO1	HECA									IL6R		OLR1612
	RTEL1					PIH1D2	NSDHL		MYNN						FZD5		CAMSAP1L1	RNPS1				FNDC3B	HES1									IMP3		OLR1625
	RTTN					PIK3CA	NUBP2		NAAA						GAK		CAMTA1	RPL13A				FOXO1A	HIGD1B									IQCB1		OLR1697
	SAP30L					PIK3R3	NXN		NBL1						GANAB		CANT1	RPL15				FREQ	HK1									IRF7		OLR1701
	SARDH					PIM1	P2RY14		NDUFA11						GAS2L1		CAP1	RPL22				FUBP1	HMGB2									IRF8		OLR174
	SCARB1					PLA2G6	PADI2		NEK6						GATAD2A		CAPG	RPL22L1				FYN	HOD									ISG20		OLR176
	SDCCAG1					PLAG1	PAFAH2		NEU1						GEMIN8		CAPN5	RPL31				FYTTD1	HOMER1									ISGF3G		OLR181
	SEPP1					PLBD2	PAIP2L1		NFXL1						GFPT1		CAR14	RPL35A				GABBR1	HSD11B1									ITGAL		OLR190
	SF3B1					PLCL1	PARP12		NID67						GHITM		CAR8	RPL36				GABRB3	HSPA1A									ITGB3BP		OLR255
	SFRS18					PLEKHA8	PCOLCE		NINJ1						GJB2		CARKD	RPL39				GABRG1	HSPB1									JOSD3		OLR323
	SGCB					PLXDC2	PCTK3		NINL						GLB1L2		CARS	RPL41				GALNT1	IAG2									KAT3		OLR397
	SHPRH					PMAIP1	PCYOX1L		NME1						GLMN		CASC4	RPS10				GALNT2	ICAM1									KCNK1		OLR408
	SLC30A2					PNPLA2	PDE6D		NPEPO						GMFG		CASC5	RPS14				GAPDH	ICAM2									KCNMB4		OLR424
	SLC33A1					POFUT1	PDGFRB		NQO1						GOLGA3		CASP1	RPS15A				GAPVD1	ID1									KCNQ1		OLR425
	SLC45A4					POLE3	PEPD		NRD1						GOLGB1		CASP2	RPS17				GARNL1	IFI30									KCNRG		OLR43
	SLU7					POLR2L‐PS1	PEX6		NUDT3						GOLPH3		CASP7	RPS18				GAS6	IFIT2									KHDRBS3		OLR434
	SMC4					POMT1	PGD		NUDT4						GORASP2		CBLB	RPS20				GDA	IFITM1									KIDINS220		OLR479
	SMTNL2					POT1B	PHLDA3		NUP205						GPR107		CBX4	RPS24				GDF1	IFITM2									KIF3C		OLR556
	SNX16					PPIH	PIGA		NXF1						GPR157		CCBE1	RPS27				GENE	IFITM3									KIF5B		OLR567
	SOAT1					PPP1R11	PIGS		OAF						GPRASP1		CCDC112	RPS27A				GGA3	IFNAR1									KLC2		OLR57
	SOX7					PPWD1	PKIA		OGFR						GPRC5C		CCDC12	RPS3				GJA1	IGF1									KLF5		OLR578
	SPECC1L					PRDX5	PLB1		OPHN1						GQ3C4		CCDC124	RPS7				GLA	IGFBP7									KLHL2		OLR60
	SPIN2					PRKAA2	PLEKHB2		ORC2L						GRIA3		CCDC125	RRAS2				GLRB	IGG-2A									KRT2-5		OLR602
	SPOCK2					PRKDC	PLEKHM1		OSBPL8						GSE1		CCDC126	S100A6				GLRX2	IGH-1A									LAMB2		OLR637
	SPON1					PRPF8	PNPLA2		OSGEPL1						GSF1		CCDC142	S100B				GLS	IGHA									LAMC2		OLR640
	SRRM2					PRSS47	POLD4		OSGIN2						GSK3A		CCDC17	SCMH1				GLUL	IGJ									LAMP3		OLR652
	SSR1					PSMB4	POT1B		OTUB1						GSN		CCDC46	SDF2L1				GNAO	IGTP									LANCL1		OLR684
	ST7L					PSMB6	PPA2		OXR1						GSTM1		CCDC49	SEC14L1				GNB1	IL13RA1									LAPTM5		OLR728
	STAG2					PSMD12	PPAP2A		P4HA2						GUF1		CCDC55	SEC24C				GNB2	IL17R									LARS		OLR733
	STAR					PSMD6	PRDX3		PAFAH1B3						HARBI1L		CCDC6	SEC61G				GOLGI	IL18									LCK		OLR734
	STC1					PTGES3L1	PRDX5		PAQR7						HBS1L		CCDC62	SEPW1				GOLPH3	IQGAP1									LGALS3		OLR756
	SUSD3					PTPRG	PRDX6		PARP3						HDLBP		CCDC7	SF1				GOT1	IRF2									LGALS3BP		OLR767
	SV2B					PURG	PRKCDBP		PCBP3						HEATR1		CCDC71	SF3A1				GPD1	IRF7									LGALS8		OLR789
	SYMBOL					QSOX2	PRR13		PCMTD2						HEATR5B		CCDC80	SF3B5				GPIAP1	IRX1									LGALS9		OLR803
	SYNJ2BP					RAD54B	PSAP		PDP1						HERC2		CCDC85B	SFRS16				GPR21	ISG12(B)									LOC288105		OLR828
	TAOK1					RAD54L	PSMB10		PEA15A						HEXA		CCDC85C	SHFM1				GPR37L1	ITGA1									LOC288689		OLR839
	TAOK2					RAD9B	PSMB8		PER1						HF		CCDC92	SLC25A35				GPR85	ITGA6									LOC292498		OLR856
	TAS1R2					RADIL	PTRH2		PFN1						HIP1R		CCL21B	SLC25A42				GPR89	ITGAL									LOC292780		OLR86
	TCF12					RANBP1	PVRL2		PHF20L1						HIST1H2BC		CCL5	SLC29A2				GRAMD3	ITGB1									LOC293112		OLR862
	TCFCP2L1					RASL2‐9	PWP2		PKHD1						HK2		CCL6	SLC38A3				GRHL1	ITGB2									LOC295241		OLR865
	TERF2					RBBP8	PYROXD2		PLBD2						HNRNPH3		CCM2	SLC43A2				GRIA2	ITGB6									LOC295961		OLR866
	THBD					RBM17	QK		PLCD4						HNRPH1		CCND1	SLCO3A1				GRIA3	JUB									LOC296230		OLR868
	THNSL1					RBX1	QSOX2		PLEKHA5						HOXB3		CCNDBP1	SLIT3				GRINL1A	JUN									LOC296516		OLR869
	THOC2					RECQL	RAB30		PLEKHO2						HPS1		CCNJ	SMARCA5				GRIP1	JUNB									LOC297504		OLR881
	THRA					RFC3	RAB31		PLP2						HPS3		CCNL1	SMPX				GRM3	KCNJ16									LOC299317		OLR89
	THY1					RGD1305899	RAB33A		PNKP						HPS6		CCNL2	SNRPD2				GRM5	KCNK15									LOC299357		OLR907
	TIA1					RGD1306402	RAB5C		PNN						HSDL1		CCNT2	SNRPG				GROWTH	KCNMA1									LOC299828		OLR917
	TIAM1					RGD1306936	RAI2		POLI						HTR2B		CCR2	SNW1				GSK3B	KDR									LOC300472		OSR1
	TK1					RGD1307051	RAP1A		POLR1B						HTR5B		CCR5	SNX8				GTF2I	KIRREL3									LOC302457		P2RY12
	TMEM178					RGD1307947	RBM43		POLR1C						HYOU1		CCR7	SPINK8				H2AFY	KLF2									LOC302671		PCDH15
	TNKS2					RGD1308290	RBM47		POLR2H						IARS		CCRL1	SPRYD4				HBA-A1	KLF4									LOC302987		PCDH7
	TNNI2					RGD1309540	RENBP		POLR2I						IFI44L		CCRN4L	ST3GAL2				HCN2	KLF5									LOC304497		PGRMC2
	TNNT2					RGD1309995	RGD1303003		POP7						IFIT2		CCT8	STAP2				HDAC4	KRT1-18									LOC306254		PHOSPHO2
	TNRC6A					RGD1559496	RGD1304792		POR						IGF2R		CD163	STK36				HDH	KRT1-19									LOC309557		PNO1
	TRMT6					RGD1560248	RGD1305689		PPARGC1B						IGG‐2A		CD226	TCFCP2L1				HIP1	KRT2-7									LOC311078		POLQ
	TRP53I11					RGD1560511	RGD1306820		PRDX2						IGHG		CD274	TCTA				HIPK2	KRT2-8									LOC311772		PPP1R14D
	TUBB6					RGD1560527	RGD1307704		PREB						IGSF3		CD36	TERC				HK1	LAMB2									LOC312688		PPP1R1C
	UBE2T					RGD1560949	RGD1307882		PRELID1						IL1R1		CD37	TESK1				HNRPA2B1	LAMB3									LOC313837		PRIC285
	UNC5B					RGD1562629	RGD1308616		PRKX						IL7R		CD38	TFG				HNRPA3	LAMC2									LOC313934		PRKAB1
	UQCRC2					RGD1563106	RGD1309228		PRPF4B						INADL2		CD4	TFIP11				HNRPU	LAMP3									LOC315327		PROTEOLYSIS
	VAMP2					RGD1563422	RGD1309906		PSKH1						ING3		CD48	THYN1				HNRPUL1	LAPTM5									LOC315646		PRSS2
	VAV2					RGD1564061	RGD1309926		PSMC4						INSIG1		CD53	TIMM8A1				HNT	LCN2									LOC315843		PTBP2
	VCAM1					RGD1564093	RGD1310769		PSME4						INTS3		CD5L	TLE3				HOOK3	LCP1									LOC315911		PTHLH
	WDR75					RGD1564767	RGD1311422		PTGES2						INTS5		CD68	TMEM140				HPCAL4	LGALS3									LOC317070		PTPDC1
	WIPF3					RGD1564792	RGD1559961		RAB23						IQGAP1		CD84	TMEM177				HPRT	LGALS3BP									LOC360478		PYY
	WNT6					RGD1564807	RGD1560207		RAB32						IRF7		CD8A	TMEM185B				HS2ST1	LIMS2									LOC360668		RAB8B
	XRN2					RGD1565493	RGD1560277		RAB43						IRX2		CD97	TMEM208				HSPA2	LMCD1									LOC361261		RAD52
	ZBTB43					RGD1565975	RGD1561537		RABGGTA						IRX5		CDAN1	TMEM223				HSPA4	LMO7									LOC361669		RASA3
	ZFP157					RIOK2	RGD1562220		RABGGTB						ITGB4		CDC26	TMEM37				HSPCA	LOC287346									LOC361849		RAV4.22
	ZFP212					RNF111	RGD1562230		RB1CC1						ITPR3		CDC42BPG	TMEM39B				HSPCB	LOC287847									LOC362040		RBM41
	ZFP260					RNF146	RGD1562373		RBM25						JAG2		CDC42EP4	TMEM60				HTR4	LOC291318									LOC362153		RBP4
	ZFP292					RNQ1	RGD1563615		RBM39						JMJD5		CDC42SE2	TMEM9				IAG2	LOC299357									LOC362156		RETN
	ZFP346					ROCK2	RGD1563680		RGD1304587						JMJD8		CDC73	TMPRSS2				IBTK	LOC304138									LOC362166		RGD1305207
	ZFP385A					ROGDI	RGD1563970		RGD1304728						JUND		CDCP1	TNNI3K				ICAM5	LOC305633									LOC362350		RGD1305455
	ZFP655					RORA	RGD1564174		RGD1305587						JUP		CDGAP	TOMM40B				ID4	LOC309112									LOC362736		RGD1305939
	ZFP68					RPAIN	RHBDF1		RGD1305689						KAT2A		CDIG2	TOP				IFI27L	LOC309499									LOC362934		RGD1306636
	ZMYM2					RPL27	RHOJ		RGD1306058						KCTD1		CDIPT	TPP1				IGF2	LOC313519									LOC363087		RGD1309106
						RPN2	RNO‐MIR‐16		RGD1306520						KCTD3		CDK6	TPPP2				IGFBP2	LOC315732									LOC363849		RGD1309374
						RPS4X	RNO‐MIR‐7A‐1		RGD1307067						KDELR2		CDKL3	TRIM14				IGSF4B	LOC315843									LOC364357		RGD1310571
						RPS4Y2	ROMO1		RGD1307934						KDM1		CDKN1A	TSC22D2				IL6ST	LOC315953									LOC364885		RGD1311273
						RPUSD2	RPL7A		RGD1308059						KIF1B		CDKN2AIPNL	TSTA3				IMPAD1	LOC316130									LOC367153		RGD1559610
						RSRC2	RPSA		RGD1308297						KLF13		CDO1	TTC38				ING3	LOC361875									LOC367956		RGD1559699
						SARNP	RT1‐A1		RGD1310553						KLHL32		CDON	TTYH3				ITM2B	LOC362057									LOC368066		RGD1560203
						SAV1	RT1‐CE15		RGD1311078						KPNA1		CDS2	URB2				JMJD3	LOC362899									LOC368070		RGD1560398
						SEC61A2	RT1‐DMA		RGD1311660						KRTAP9‐1		CEACAM6	USE1				JUN	LOC363060									LOC494538		RGD1560580
						SGCB	RT1‐DMB		RGD1311899						LAD1		CEBPA	USP21				KALRN	LOC363091									LOC497860		RGD1561453
						SHFM1	SARNP		RGD1359127						LAMA5		CEP350	VAMP1				KCNA1	LOC368066									LOC497961		RGD1561557
						SIPA1L1	SC4MOL		RGD1359378						LAMC2		CERK	VAMP8				KCND2	LOC497957									LOC497986		RGD1562136
						SLC25A36	SC5DL		RGD1560258						LDLR		CES3	VPS37B				KCND3	LOC498261									LOC498066		RGD1562319
						SLC25A40	SCAI		RGD1560909						LDOC1		CES6	WBP11				KCNG2	LOC498279									LOC498112		RGD1562638
						SLC26A5	SCAP		RGD1561557						LENEP		CETN3	WDFY3				KCNIP2	LOC498435									LOC498145		RGD1563569
						SLC38A7	SCD		RGD1561841						LENG8		CFI	WDR18				KCNJ3	LOC498544									LOC498153		RGD1564195
						SRRM2	SCLT1		RGD1561878						LGALS8		CFP	WDR91				KCNQ3	LOC498642									LOC498154		RGD1564284
						SSNA1	SCRIB		RGD1562079						LITAF		CGNL1	WDTC1				KCTD1	LOC498690									LOC498228		RGD1564325
						STAG1	SCRN3		RGD1562373						LMTK2		CHCHD5	XPO6				KCTD12	LOC498989									LOC498261		RGD1564392
						STK36	SDC1		RGD1564067						LOC100125385		CHD6	ZCCHC2				KE2	LOC499318									LOC498279		RGD1564651
						STXBP6	SELENBP1		RGD1564425						LOC100360302		CHD8	ZCCHC7				KHDRBS1	LOC499497									LOC498331		RGD1565033
						SURF4	SESN1		RGD1565002						LOC100362008		CHKA	ZCCHC9				KHSRP	LOC499806									LOC498335		RGD1565317
						SVIL	SETD3		RGD1565059						LOC100362324		CHN1	ZFAND5				KIDINS220	LOC500040									LOC498368		RGD1565493
						SYCE2	SFXN1		RGD1565192						LOC100363014		CHRAC1	ZFP219				KIF1B	LOC500180									LOC498404		RGD1566146
						TACC3	SH3BGRL3		RGD1565616						LOC100363361		CIAO1	ZFP385D				KIF3A	LOC500300									LOC498440		RLIM
						TAF1D	SIGMAR1		RHBDD2						LOC100365604		CIB1	ZFP709L2				KIF5A	LOC500355									LOC498545		RNASE4
						TAF5‐LIKE	SIRT7		RICTOR						LOC100365635		CIRBP	ZFYVE26				KIF5C	LOC500488									LOC498586		RND2
						TAF5L	SLC1A3		RNH1						LOC300308		CIRH1A	ZMYM6				KIFAP3	LOC500719									LOC498690		RNF103
						TATA	SLC25A1		RNMT						LOC306766		CK	ZNF574				KIFC2	LOC500840									LOC498803		RP9
						TBC1D1	SLC25A40		RPL13						LOC362473		CKAP4	ZNF652				KIT	LOC679357									LOC499304		RSL24D1
						TBP	SLC27A1		RPL7A						LOC363188		CKS1B					KLC1	LOC679819									LOC499318		RWDD4A
						TCEA2	SLC27A3		RPS12						LOC363328		CLCN4‐2					KLF6	LOC679937									LOC499322		RYR3
						TCEANC	SLC36A1		RPS15						LOC498750		CLCN5					KLHL24	LOC680229									LOC499508		SAMD12
						TEC	SLC39A6		RPS21						LOC500726		CLCNKB					KPNB1	LOC680329									LOC499702		SEMA4B
						THNSL1	SLC7A4		RRAS						LOC680155		CLDN10					LAPTM4A	LOC680404									LOC499731		SGP158
						THOC7	SLC9A3R1		RTP4						LOC683674		CLDN16					LARP5	LOC684871									LOC499851		SIKE
						TMED5	SLFN2		S100A6						LOC684558		CLEC4A1					LGALS8	LOC686326									LOC500011		SLC25A10
						TMEM107	SMPD1		SAT1						LOC686781		CLEC4A3					LOC289378	LOC686545									LOC500030		SLC25A25
						TMEM134	SMYD2		SCAND1						LOC687620		CLECSF6					LOC289606	LOC686753									LOC500105		SLC25A26
						TMEM181	SNRPF		SDCCAG1						LOC690096		CLIP2					LOC290864	LOC687266									LOC500180		SLC25A32
						TMEM30C	SOD2		SECTM1B						LPAR3		CLK4					LOC294446	LOC687536									LOC500348		SLC35A2
						TMEM9	SORD		SELM						LPIN3		CLOCK					LOC296637	LOC688297									LOC500595		SLC6A2
						TOMM7	SPA17		SENP7						LRAT		CLP1					LOC297481	LOC690485									LOC500855		SLPIL3
						TRAPPC4	SPHK1		SETDB1						LRP10		CLPTM1					LOC303057	LOC690777									LOC500988		SMPDL3B
						TRIM52	SPINLW1		SF3B5						LRRC41		CLPTM1L					LOC308398	LOC690976									LOC501015		SNAI3
						TROVE2	SPRYD4		SFRP2						LRRC47		CLSTN1					LOC314964	LOC691657									LOC501026		SPARCL1
						TTLL13	SPTLC1		SFRS18						LRRC59		CLTC					LOC316395	LOXL1									LOC501231		SPETEX-2D
						TUBG1	SQLE		SFRS5						LRRN2		CMBL					LOC362154	LPL									LOC501559		SPRR1AL
						UGP2	SREBF2		SFRS6						LSP1		CMPK2					LOC363544	LRP16									LOC501625		SPRR1B
						UQCRQ	SSU72		SHMT2						LSS		CMTM2A					LOC365090	LRRC4C									LOC502414		SSTR5
						URB2	STAR		SHROOM2						LY49SI2		CNNM2					LOC365949	LRRFIP1									LOC503420		ST3GAL5
						USP33	STARD4		SLC16A7						LY6C		CNNM4					LOC366300	LTA4H									LOC641520		STRAP
						VPS45	STAT1		SLC17A3						LY86		CNOT3					LOC497978	LTBP1									LOC679623		SURF1
						VWA5A	STAT5B		SLC20A2						M6PR		CNOT4					LOC498351	LTBP4									LOC679869		SUV420H2
						WBSCR17	STAT6		SLC22A1						MAD2L2		CNOT7					LOC498358	LTBR									LOC680006		TAAR7E
						WDR31	STK19		SLC25A10						MADD		COG1					LOC498912	LU									LOC680036		TAF7
						WDR35L	SUHW3		SLC25A2						MAEA		COG4					LOC498962	LY6B									LOC680231		TARSL2
						WDR45	SUMF1		SLC26A4						MAGI1		COG7					LOC499587	LY6C									LOC680254		TAS2R114
						WDR51A	SUV420H2		SLC30A2						MANBA		COG8					LOC499716	LYZ									LOC680422		TAS2R126
						WDR53	SYNCRIP		SLC30A3						MAP1LC3A		COIL					LOC500282	MAN2A1									LOC680726		TDRD12
						WDR66	SYNGR1		SLC38A10						MAPK13		COL14A1					LOC500591	MAP2K3									LOC681647		TEX101
						XPOT	TAGLN		SLC8A1						MAPK8IP1		COL3A1					LOC502603	MAPPED52									LOC682058		TMCO6
						YBX2	TAP1		SNN						MAPT		COL4A1					LOC678826	MCL1									LOC682457		TMEM126A
						ZBTB10	TAX1BP3		SNRNP70						MARE		COL4A2					LOC678886	MET									LOC683071		TMEM161A
						ZFP157	TBC1D25		SNX14						MARK2		COL4A4					LOC679221	METTL7A									LOC684964		TMEM67
						ZFP187	TBCE		SOD3						MATR3		COL6A1					LOC679252	MFAP4									LOC685578		TMPRSS4
						ZFP217	TCF20		SON						MBRL		COLEC12					LOC679539	MFAP5									LOC685865		TNFSF14
						ZFP317	TIA1		SORBS2						MCPT1		COPG					LOC679692	MFHAS1									LOC685899		TOPORS
						ZFP322A	TIMP1		SPATA5						MCPT2		COPS6					LOC679725	MGC108778									LOC686280		TRAPPC2
						ZFP330	TM7SF2		SPSB1						MCTS2		COPS7B					LOC680404	MGC109491									LOC687144		TRIM24
						ZFP347	TMEM110		SRRM2						MED13L		COPZ1					LOC680647	MGC109519									LOC688133		TRPC6
						ZFX	TMEM126B		SSB						MED16		CORO1A					LOC680726	MGC124888									LOC688311		TTC19
						ZMAT2	TMEM147		STK36						MED25		COX11					LOC680802	MGC94010									LOC688867		TWF1
						ZNHIT1	TMEM150C		STX16						MFSD4		COX4NB					LOC681178	MGEA6									LOC689197		TXNDC16
						ZNHIT2	TMEM19		SUV420H2						MGAT4A		COX6B2					LOC681423	MGLL									LOC689240		TXNL1
							TMEM20		SYNE1						MGAT4B		COX7A2					LOC681715	MGP									LOC689397		UBE2V2
							TMEM205		TADA2B						MGAT5		COX8A					LOC681927	MGST1									LOC689836		UGP2
							TMEM62		TAPBP						MGC72612		CP110					LOC682182	MGST2									LOC690000		UXS1
							TMEM8		TAX1BP3						MGC93975		CPA3					LOC682488	MOG									LOC690845		VCSA2
							TMEM86A		TBPL1						MGC94190		CPD					LOC682507	MRC1									LOC691379		VOM1R106
							TNRC6B		TDRD3						MGRN1		CPEB4					LOC682864	MRLCB									LOC691538		VOM1R29
							TNS4		TEX264						MINPP1		CPOX					LOC682926	MRVLDC1									LOC691657		VOM1R59
							TPM2		TF						MLEC		CPSF2					LOC683839	MSN									LOC691703		VOM1R63
							TRA2A		TFRC						MLLT4		CPSF6					LOC683917	MTAC2D1									LOC691821		VOM1R86
							TRAPPC6A		THOC1						MMACHC		CPSF7					LOC685277	MUC1									LOC81816		VOM1R87
							TST		THTPA						MOCOS		CPT1A					LOC685374	MVP									LSP1		VOM2R3
							TTYH2		TIMM13						MOCS3		CREB1					LOC685707	MXRA8									LY6C		VOM2R59
							TUBB6		TINAGL1						MON2		CREBL2					LOC685865	MYADM									LYZ		VPREB2
							UBE2N		TMEM134						MORC3		CREG1					LOC686480	MYH11									MAGEH1		VPS33B
							UNC13B		TMEM147						MPA2L		CRIP2					LOC686503	MYH14									MAP17		VPS53
							UNC93B1		TMEM160						MPG		CRISP2					LOC686858	MYH6									MAP1B		WDR46
							VAT1		TMEM161B						MPP2		CRLS1					LOC686892	MYH9									MAP1LC3A		WISP2
							VPS28		TMEM176A						MRPS27		CRY1					LOC687031	MYL7									MAPK8		WRB
							VRK2		TMEM20						MS4A11		CRY2					LOC687516	MYL9									MARCKS		XLR3A
							VWA5A		TMEM223						MS4A6A		CRYAB					LOC688018	MYLK									MCM2		ZFP9
							WDR45		TMEM38B						MTA1		CSF1R					LOC688133	MYO1C									MCOLN2		ZNRD1
							WDR46		TMEM86B						MTHFR		CSF2RB					LOC688144	MYO5C									MCPT1
							WDR6		TMEM88						MTM1		CSK					LOC689560	NAPSA									MDC1
							WDR77		TMPRSS2						MTMR15		CSNK1A1					LOC690038	NEDD9									MED25
							WDR90		TMTC3						MVD		CSNK1D					LOC690789	NFE2L2									MEP1B
							WFDC10		TNFRSF12A						MX2		CSPP1					LRFN3	NFIX									MET
							WFS1		TOMM6						MYH14		CSRNP1					LRP6	NFKBIA									MFHAS1
							WHSC1		TPBG						MYO1D		CSRP2					LRRN6A	NID									MGC105647
							XKR8		TPM2						MYO5B		CST3					LSG1	NPC2									MGC105691
							XPNPEP2		TRAPPC6A						MYO6		CTGF					LYPLA2	NR4A1									MGC105753
							YARS		TRPM7						N‐PAC		CTH					MAGI2	NRP1									MGC105830
							YWHAB		TSC22D3						N4BP1		CTLA2A					MAN1A	NRP2									MGC116147
							ZDHHC9		TSPAN4						NAGA		CTPS2					MAN2A2	NUCB2									MGC125002
							ZFP207		TSPAN6						NAGS		CTSK					MAOA	ODZ2									MGC125073
							ZFP40		TST						NAPA		CTSS					MAP1B	OGN									MGC72974
							ZNF184		TUBB5						NBN		CTU1					MAP1LC3A	OSBPL1A									MGEA5
									TYROBP						NCF2		CUEDC2					MAP1LC3B	OSBPL5									MGST1
									U15425						NCF4		CWH43					MAP4K4	OSGEPL1									MINA
									UCK2						NCLN		CXADR					MAPK1	PACSIN1									MKKS
									UNC93B1						NDRG3		CXADRL1					MAPK10	PAIP1									MLLT5
									USP15						NDST1		CXCL11					MAPK3	PAK4									MLLT6
									USP33						NECAP2		CXXC1					MAPK8IP	PARVA									MMP7
									USP40						NEU1		CYB5R1					MAPK8IP3	PCYT1B									MNDA
									USP45						NEU3		CYBA					MAPK9	PDGFA									MON1A
									VAT1						NFE2L1		CYBB					MAPRE1	PDLIM1									MPEG1
									VIM						NFIL3		CYBRD1					MBP	PERC64									MRPL48
									VSIG1						NFIX		CYGB					MCF2L	PGSG									MRPL50
									WBP4						NIPAL2		CYIP					METAP1	PHACTR2									MS4A6B
									WBSCR27						NIPAL3		CYP2D4					MFHAS1	PI4K2B									MSMB
									WNK1						NKIRAS2		CYP2D5					MGC125015	PIK3AP1									MT1A
									Y09171						NMT1		CYP2J4					MGC94335	PLA2G1B									MTF2
									YARS						NOC4L		CYP51					MGLL	PLA2G2A									MTMR1
									YIF1						NOMO1		CYR61					MLL	PLA2G2D									MX1
									YME1L1						NPM1		DAB2IP					MLL5	PLAC8									MX2
									ZBED4						NSF		DACH2					MMP16	PLAC9									MYH9
									ZCCHC2						NSMCE2		DAP3					MOBP	PLEKHF2									MYL2
									ZFC3H1						OASL2		DAPK1					MOG	PLP2									NAP1L2
									ZFP187						OCIAD1		DAPK3					MPP5	PLSCR1									NCDN
									ZFP280D						OLR1749		DAPP1					MPP6	PLUNC									NCOR1
									ZFP317						OLR518		DBI					MPV17L	PLVAP									NDUFA12
									ZFP36						OLR964		DBIL5					MTA1	PMP22									NEK7
									ZFP385D						OMP		DCAF10					MTAP2	PNPLA2									NFASC
									ZFP451						OPTN		DCBLD1					MTAP7	POMT2									NFIB
									ZMYM4						ORC5L		DCLRE1B					MTMR4	PON3									NFKBIZ
									ZMYM6						OS9		DCN					MTMR9	POSTN									NG3
									ZNF292						PABPC4		DCTPP1					MTPN	PPCDC									NID67
									ZRANB2						PACSIN2		DCUN1D3					MXD4	PQLC3									NKX3-1
									ZSWIM5						PAQR7		DCUN1D4					MXI1	PRDX6									NNT
															PARK7		DD25					MYCL1	PRG-2									NOV
															PARP1		DDB1					NAB1	PRKCH									NR1D2
															PCDH10		DDIT3					NAPG	PROTEOLYSIS									NR3C1
															PCTK3		DDIT4					NARG1	PRSS23									NRADD
															PCYOX1L		DDOST					NCALD	PRX									NSBP1
															PDCD6IP		DDX17					NCOR1	PSMB8									NUDCD1
															PDIA3		DDX18					NEDD4A	PSME1									NUPR1
															PDLIM1		DDX21					NEGR1	PSPLA1									OACT2
															PDLIM5		DDX28					NEK7	PTBP1									OAS1
															PDP1		DDX31					NEUROD2	PTPRC									OAS1I
															PELP1		DDX5					NFIA	PTPRF									OCIAD1
															PER2		DDX51					NFIB	PTRF									OCM
															PEX26		DDX54					NFIX	PVRL3									OGN
															PFN3		DDX60					NFYC	PYCARD									OGT
															PGAP2		DECR1					NISCH	RAB27A									OMP
															PHF1		DEM1					NKIRAS1	RAB2L									OSBPL2
															PHF20L1		DEM27					NOL6	RAB3D									OXR1
															PHLDA1		DENND4B					NOLC1	RAB5B									P2RX4
															PI4K2A		DEPDC5					NONO	RAB8B									P2RY2
															PIGB		DES					NOTCH1	RAC2									PABPN1
															PIGO		DEXI					NPAT	RAI14									PAIP1
															PIGS		DFFA					NR1H2	RAMP2									PAK2
															PIK3R2		DHCR24					NR2F2	RASIP1									PAK6
															PITPNA		DHCR7					NR2F6	RASSF7									PC
															PITPNM2		DHRS1					NR4A2	RBP1									PCK2
															PLCH1		DHRS7B					NR4A3	RECEPTOR									PCNX
															PLD3		DHX36					NRIP3	RETNLA									PCTK1
															PLEC		DIAPH2					NRP2	RGD1304810									PDIA5
															PLEKHA7		DIP2B					NRXN1	RGD1305061									PERC64
															PLEKHM3		DLL4					NRXN3	RGD1305225									PFKFB4
															PLN		DMD					NSF	RGD1305898									PHF11
															PLP2		DNAJB1					NTF2	RGD1306433									PIK3R1
															PLXNB2		DNAJB11					NTRK2	RGD1306974									PKN1
															PMPCA		DNAJB12					NUCB1	RGD1307018									PLA2G12A
															PNKD		DNAJC10					NUCKS	RGD1307524									PLA2G2A
															PNN		DNAJC16					NUDCD1	RGD1308059									PLAC8
															PNPLA6		DNAJC30					NUMA1	RGD1308168									PLAU
															POLR3E		DNASE1L3					OCIAD1	RGD1309543									PLCB1
															POLS		DNLZ					ODZ2	RGD1310323									PLEKHB2
															POPDC2		DNM2					OGN	RGD1310587									PLEKHH1
															PPAPDC3		DNMT1					OPA1	RGD1311155									PLS3
															PPP2R2A		DOCK7					OPCML	RGD1311381									PMP22
															PPRC1		DOK4					OPRL1	RGD1311559									POLDIP2
															PRDX4		DOLPP1					OS-9	RGD1559605									POPDC2
															PRKCSH		DOPEY2					OSBP2	RGD1561602									POSTN
															PRP2L1		DOT1L					OSBPL1A	RGD1561983									PPL
															PSD3		DPAGT1					OTUB1	RGD1562115									PPP6C
															PSEN1		DPF2					P34	RGD1562559									PRKACA
															PSKH1		DPH1					PABPN1	RGD1562717									PRKCN
															PSMB8		DPM1					PACSIN1	RGD1563001									PRKCSH
															PSMC4		DPP9					PAFAH1B1	RGD1563148									PRKR
															PSMD2		DPT					PAK3	RGD1563429									PRLR
															PSTPIP2		DPY19L3					PAPOLA	RGD1563580									PRPF39
															PTAR1		DPY19L4					PCDH17	RGD1563660									PRPS2
															PTGES2		DRAP1					PCDH19	RGD1565140									PSAT1
															PTOV1		DRG2					PCDH7	RGD1565161									PSMB5
															PTPN1		DSG2					PCDHA13	RGD1566215									PSMB8
															PTPN23		DTWD1					PCDHGA1	RGD1566394									PSMB9
															PTPRC		DTX4					PCLO	RGD:1302959									PTBP2
															PTPRF		DUSP1					PCMTD2	RGD:1303286									PTE1
															PTPRK		DUSP18					PDCD6IP	RGD:628674									PTMS
															PTPRO		DYNC1LI1					PDE10A	RGD:735075									PTN
															PUF60		DYT1					PDE4B	RGNEF									PTPN1
															PUS10		E2F5					PDE4DIP	RHOJ									PXMP4
															PVRL1		EAF1					PEO1	RIMS2									QTRT1
															PVRL2		ECHS1					PERQ1	RIN2									RAB15
															PXN		EDEM2					PEX2	ROD1									RAB3C
															PYGO2		EDEM3					PFN2	RT1-AW2									RAB3D
															QTRTD1		EDNRA					PGRMC2	RT1-BA									RAB40B
															RAB11FIP1		EED					PIK3C2A	RT1-CE12									RABL3
															RAB21		EEF1A2					PIK3R2	RT1-DA									RAC2
															RAB3A		EEF1G					PIN1	RT1-DB1									RAG1AP1
															RAB3GAP2		EEF2					PIP5K1A	RT1-S3									RAMP1
															RABEP2		EFR3A					PIP5K2A	RUNX1									RARSL
															RABGGTA		EGLN2					PJA2	S100A10									RASD1
															RAD54L2		EGR1					PKIA	S100A11									RASD2
															RAE1		EHD2					PKP4	S100A4									RAW
															RANBP1		EID2					PLAA	S100A6									RB1CC1
															RANBP3		EID3					PLAG1	S100A8									RBBP5
															RASAL2		EIF1					PLCL1	S100A9									RBBP7
															RASSF3		EIF1AD					PLEKHB2	S100G									RBBP9
															RBM47		EIF2B1					PLEKHH1	SAMD8									RBM14
															RCAN3		EIF2B2					PLEKHJ1	SAMPLE									RBM27
															RCC2		EIF2C2					PLXDC2	SCAP2									RBM34
															RCE1		EIF3C					PLXNB1	SCD2									RBM5
															RGD1303117		EIF3G					PMP22	SCGB1A1									RCN2
															RGD1303130		EIF3H					PNAS-4	SCGB3A1									RERE
															RGD1304810		EIF3J					PODXL2	SCN7A									RESPONSE
															RGD1304827		EIF4E2					POGZ	SDC1									RGS2
															RGD1304884		EIF4EBP2					POR	SEC14L3									RNF146
															RGD1305007		EIF4G1					PPAP2B	SEMA3G									RNF149
															RGD1305455		EIF4G2					PPP1CA	SENP5									RNF30
															RGD1305464		EIF4H					PPP1R12A	SERPINB10									RNPC2
															RGD1305572		EIF6					PPP1R3C	SERPING1									RNR2
															RGD1306151		ELAC1					PPP1R7	SERPINH1									RORA
															RGD1306271		ELAC2					PPP2R1A	SFTPA1									RPA3
															RGD1306284		ELF1					PPP2R5E	SFTPB									RRM2
															RGD1306487		ELF4					PPP3CA	SFTPC									RSPO1
															RGD1306717		ELK3					PPP3R1	SFTPD									RT1-AW2
															RGD1307264		ELL					PPP5C	SGK									RT1-BA
															RGD1307394		ELMOD2					PRDM2	SH2D4A									RT1-BB
															RGD1307615		ELOVL6					PRG1	SHC1									RT1-CE12
															RGD1307752		ELTD1					PRKAA2	SHMT1									RT1-DA
															RGD1307983		EMCN					PRKCBP1	SIAH1A									RT1-DB1
															RGD1308221		EMD					PRKCE	SIGNALING									RT1-S3
															RGD1308616		EMG1					PRKWNK1	SLC13A5									RWDD3
															RGD1308759		EML4					PRPS1	SLC34A2									SC5D
															RGD1309492		EML5					PRPS2	SLC39A4									SCAMP1
															RGD1309594		EMR1					PRSS22	SLC44A2									SCAMP2
															RGD1309808		EMR4					PSAP	SLC4A8									SDC2
															RGD1310230		ENC1					PSIP1	SLC9A3R2									SDCCAG10
															RGD1310348		ENDOG					PTDSS1	SLFN2									SDCCAG3
															RGD1310862		ENPP1					PTGDS	SLFN3									SEC61A1
															RGD1310951		ENPP6					PTP4A2	SLFN5									SEC61A2
															RGD1311257		ENSA					PTPN11	SLITRK1									SEL1H
															RGD1311493		ENTPD4					PTPNS1	SNX4									SEMA4A
															RGD1311849		ENTPD6					PTPRD	SOCS2									SENP5
															RGD1359158		EP400					PTPRF	SOX13									SENP7
															RGD1559904		EPHA1					PTPRJ	SOX17									SF3B1
															RGD1560277		EPHA2					PUM1	SOX18									SH3YL1
															RGD1560909		EPHX1					PYGM	SOX4									SHMT1
															RGD1561149		EPM2A					QKI	SPA17									SIRT6
															RGD1561557		EPN3					RAB10	SPINT2									SLAMF9
															RGD1561778		ERCC1					RAB11B	SPN									SLC1A1
															RGD1561871		ERCC4					RAB14	SPSB1									SLC20A2
															RGD1561878		ERCC5					RAB15	SQRDL									SLC25A22
															RGD1562310		ERGIC1					RAB5A	SSG1									SLC25A30
															RGD1562657		ERGIC3					RAB5B	STAC2									SLC25A4
															RGD1563422		ERI2					RAB6A	STAT1									SLC29A3
															RGD1564284		ERICH1					RAB7	STK17B									SLC30A2
															RGD1564742		ERN1					RALA	STOM									SLC39A10
															RGD1565222		ERO1LB					RALGPS2	SULT1A1									SLC3A1
															RGD1565350		ERRFI1					RAMP2	SVIL									SLC44A4
															RGD1566266		ESCO1					RAMP4	SYN3									SLC5A11
															RGNEF		ESRRA					RAPGEF6	SYNGR2									SLC5A2
															RGS18		ESYT1					RASA1	SYT4									SLC5A3
															RHBDD2		ETL4					RASGRF2	TACSTD1									SLC7A8
															RNF10		ETNK2					RASGRP1	TACSTD2									SLC9A3R1
															RNF144B		EXOC8					RASL10B	TAGLN									SLFN2
															RNF146		EXOSC3					RB1CC1	TAGLN2									SLFN3
															RNF160		EXOSC4					RBAF600	TAX1BP3									SLPI
															RNF26		EXOSC6					RBM14	TCF21									SMAD3
															RNF40		EXTL2					RBM25	TEK									SMO
															RNPS1		F11R					RBM5	TENC1									SMPDL3A
															RPL7A		F2RL1					RBM9	TGFBR2									SNED1
															RPN2		F5					RECC1	TGM2									SNX12
															RPUSD4		F8A1					RELN	THBD									SNX24
															RQCD1		FA2H					RERE	THRA									SOX9
															RT1‐T24‐4		FABP2					REXO4	TIAM1									SPIN2C
															RTN3		FAF2					RFNG	TIMP2									STAT2
															RTN4IP1		FAM100A					RGD1304711	TIMP3									STRA6
															RTP4		FAM105A					RGD1305133	TITF1									STRBP
															RUN2		FAM108A1					RGD1305387	TLN									STXBP6
															SAM		FAM108C1					RGD1305492	TMC4									SUMF2
															SAMD9L		FAM110C					RGD1305671	TMEM10									SVP4
															SAMSN1		FAM115C					RGD1305755	TMEM123									TACSTD2
															SART3		FAM116B					RGD1305903	TMOD3									TAF13
															SC4MOL		FAM118B					RGD1306053	TNKS									TAPBP
															SCAMP1		FAM120A					RGD1306067	TNNT2									TASP1
															SCAMP4		FAM126A					RGD1306101	TNRC6									TBC1D1
															SCAMP5		FAM126B					RGD1306214	TNS									TBPL1
															SCAP		FAM129A					RGD1306284	TPM1									TCFDP2
															SCIN		FAM134B					RGD1306327	TPM4									TCP11L2
															SCNN1G		FAM135A					RGD1306694	TPMT									TCRB
															SCRIB		FAM155B					RGD1306739	TRIM									THRAP1
															SCYL3		FAM160B1					RGD1306873	TRIM23									TIEG3
															SEC23IP		FAM164C					RGD1307526	TRIP10									TMED4
															SEC24A		FAM175B					RGD1307615	TSPAN8									TMEM101
															SEC63		FAM189A1					RGD1307729	TXNIP									TMEM2
															SELI		FAM189B					RGD1307907	TYROBP									TMEM24
															SEMA4A		FAM20B					RGD1307981	UBE1DC1									TMEM97
															SEMA4C		FAM43A					RGD1308290	UBE3A									TMSBL1
															SEMA4D		FAM46A					RGD1308329	UNC93B									TNNC2
															SENP2		FAM48A					RGD1308795	VAMP8									TNNI2
															SETD8		FAM50A					RGD1308847	VASP									TNNT3
															SF3A		FAM53C					RGD1309054	VAT1									TNRC6
															SHPK		FAM55C					RGD1309104	VEGF									TNS
															SIM1		FAM75A4					RGD1309385	VIL2									TNS4
															SIPA1L3		FAM82B					RGD1309388	VILL									TOM1L2
															SLC11A1		FAM96B					RGD1309450	VIM									TOPORS
															SLC15A4		FANCE					RGD1309550	VIPR1									TPM1
															SLC16A10		FAR1					RGD1309752	WFDC1									TPO1
															SLC25A29		FARP1					RGD1309995	WFDC2									TRIM33
															SLC25A44		FARSB					RGD1310052	WIF1									TRIO
															SLC26A6		FASTK					RGD1310127	XDH									TRP53BP2
															SLC28A2		FAT4					RGD1310139	XLKD1									TRP53RK
															SLC29A3		FBLIM1					RGD1310351	ZCCHC8									TSC22D3
															SLC2A1		FBLN1					RGD1310358	ZFP36									TSN
															SLC35D1		FBXL17					RGD1310433	ZFP36L1									TSPAN6
															SLC35E1		FBXL20					RGD1310474	ZFP628									TTC23
															SLC36A1		FBXL6					RGD1310686	ZFYVE28									TTC9C
															SLC37A1		FBXO15					RGD1310712										TUBB5
															SLC39A11		FBXO28					RGD1310722										TYROBP
															SLC3A2		FBXO32					RGD1311086										UBE1DC1
															SLC44A1		FBXO6					RGD1311444										UBE2L6
															SLC46A3		FCER1G					RGD1311455										UBN1
															SLC4A2		FCGR1A					RGD1311456										UCHL1
															SLC7A1		FCGR2B					RGD1311595										UCP2
															SLC9A3R1		FDX1					RGD1311678										UGCGL1
															SLC9A8		FERMT1					RGD1311783										UGT2B10
															SLCO2A1		FGL2					RGD1311835										UNC45A
															SMARCA4		FGMP1					RGD1311958										UNC93B
															SMARCAL1		FHL3					RGD1312005										USP1
															SMEK2		FICD					RGD1359529										USP2
															SND1		FIGF					RGD1359691										USP30
															SOAT1		FIS1					RGD1559552										USP33
															SORL1		FJ807484					RGD1559605										USP43
															SORT1		FKRP					RGD1559693										VASP
															SP6		FLCN					RGD1559723										VDAC1
															SPATA13		FLNA					RGD1559896										VINC
															SPHK2		FLT1					RGD1559930										WDR36
															SPIRE1		FN1					RGD1560049										WFDC5
															SPPL2B		FNBP4					RGD1560070										WHSC1L1
															SPRED2		FOXO3					RGD1560358										XPA
															SPSB3		FOXP1					RGD1560364										YIPF3
															SPTY2D1		FOXP2					RGD1560397										YKT6
															SQRDL		FOXP4					RGD1560479										ZADH2
															SRC		FQ210125					RGD1560511										ZBTB4
															SRD5A1		FQ211569					RGD1560587										ZCSL3
															SREBF2		FQ212254					RGD1560834										ZFAND2A
															SRF		FQ212372					RGD1560913										ZFP295
															SRP72		FQ212998					RGD1560924										ZFP307
															SRPR		FQ213737					RGD1560957										ZFP395
															SSR1		FQ213782					RGD1561090										ZFP503
															ST8SIA4		FQ213989					RGD1561386										ZFP592
															STARD4		FQ217081					RGD1561500										ZFP622
															STAT2		FQ217306					RGD1561597										ZFP629
															STK11IP		FQ217715					RGD1561653										ZFP68
															STRAP		FQ218314					RGD1561817										ZFX
															STX16		FQ220555					RGD1562123										ZMAT2
															SURF4		FQ221747					RGD1562348										ZNF22
															SURF6		FQ222240					RGD1562407										ZNF292
															SUSD2		FQ222426					RGD1562563										ZSWIM3
															SYN1		FQ222682					RGD1562618										ZWINT
															SYVN1		FQ223177					RGD1562639
															TAAR7G		FQ223410					RGD1562686
															TAF1D		FQ224515					RGD1563001
															TAF6		FQ224565					RGD1563072
															TARS2		FQ225819					RGD1563119
															TBC1D10B		FQ226474					RGD1563278
															TBC1D15		FQ227520					RGD1563429
															TBC1D16		FQ227960					RGD1563441
															TBC1D22B		FQ228798					RGD1563612
															TBC1D7		FQ228887					RGD1563838
															TBC1D8		FQ229993					RGD1563912
															TBL3		FQ230643					RGD1563977
															TBRG1		FQ230857					RGD1564056
															TCEB3		FQ231232					RGD1564227
															TCF3		FQ231323					RGD1564379
															TCFAP2C		FQ233235					RGD1564560
															TCFCP2L1		FQ233900					RGD1564625
															TCTN3		FQ234631					RGD1564778
															TDRD3		FQ235271					RGD1564852
															TECPR2		FRMD4B					RGD1564893
															TECR		FRMD8					RGD1564943
															TFG		FTSJD2					RGD1564957
															TFIP11		FUSIP1					RGD1564964
															THAP7		FV1					RGD1564983
															THBD		FXC1					RGD1565095
															TINF2		FXR1					RGD1565099
															TK2		FXR2					RGD1565267
															TM4SF1		FYN					RGD1565496
															TM9SF2		FZD5					RGD1565549
															TM9SF4		FZD6					RGD1565556
															TMBIM6		G2E3					RGD1565589
															TMEM102		G3BP2					RGD1565591
															TMEM129		G6PD					RGD1565602
															TMEM192		GADD45GIP1					RGD1565646
															TMEM2		GAK					RGD1565957
															TMEM200B		GANAB					RGD1565984
															TMEM201		GARNL1					RGD1566064
															TMEM63A		GAS2L1					RGD1566117
															TMEM82		GATA3					RGD1566201
															TNFSF10		GATAD2A					RGD1566269
															TNK1		GATC					RGD1566399
															TNK2		GBA2					RGS17
															TNPO2		GBF1					RGS4
															TOLLIP		GBP2					RICS
															TOR1AIP2		GCDH					RIMBP2
															TP53BP2		GCHFR					RIMS1
															TRAK2		GCN1L1					RIOK3
															TRAPPC10		GCNT1					RNASE4
															TRIB2		GCOM1					RND3
															TRIM25		GDF10					RNF187
															TRIM30		GEMIN8					RNF6
															TRIM32		GENE					RNPC2
															TRIP4		GFPT1					RORA
															TRMT2A		GFRA1					RPS6KA5
															TRPC4AP		GGA3					RQCD1
															TRPM4		GHITM					RSN
															TRPT1		GJB2					RT1-149
															TSKU		GLB1L2					RT1-AW2
															TSSC4		GLE1					RT1-DA
															TTC17		GLMN					RT1-KE4
															TTLL12		GLS2					RT1-S3
															TTPAL		GLTP					RTEL1
															TXNDC11		GMEB1					RTN4
															TXNDC12		GMFG					RTN4R
															TYROBP		GNA12					SAMPLE
															TYW1		GNG11					SAPS1
															U15425		GNL3					SBF1
															UBA1		GNL3L					SC5D
															UBA6		GOLGA3					SCD2
															UBC		GOLGA5					SCN3A
															UBE2L6		GOLGB1					SCOC
															UBE2O		GOLPH3					SDCCAG33
															UBE4B		GORASP2					SEC14L2
															UBFD1		GPAM					SEC61A2
															UBIAD1		GPNMB					SEL1H
															UBP1		GPR107					SEMA4F
															UBQLN1		GPR146					SEMA6A
															UCP2		GPR157					SENP6
															UGGT1		GPR160					SERBP1
															UHMK1		GPR21					SERTAD2
															ULK1		GPR88					SET
															ULK3		GPR89					SF3B1
															UNC84A		GPRASP1					SF3B2
															USP10		GPRC5C					SGTA
															USP19		GPX1					SH3BGRL
															USP31		GPX7					SHOC2
															USP4		GQ2A1					SIAH1A
															USP48		GQ2A2					SIPA1L1
															VAV3		GQ3C2					SLC16A7
															VOM1R56		GQ3C3					SLC17A7
															VOM1R74		GQ3C4					SLC1A3
															VPS11		GRAMD1A					SLC24A2
															VPS13A		GRIA3					SLC25A12
															VPS33B		GRK4					SLC27A4
															VPS37C		GRPEL1					SLC2A13
															VPS39		GRTP1					SLC35A1
															VPS53		GSDMD					SLC3A1
															VPS72		GSE1					SLC4A4
															WARS		GSF1					SLC5A3
															WDR24		GSK3A					SLCO3A1
															WDR5		GSN					SLIT3
															WDR75		GSTA2					SLITRK1
															WFS1		GSTM1					SLITRK3
															WIPI2		GTDC1					SMAP1L
															WWC1		GUCY1A3					SMARCA2
															WWC2		GUF1					SMARCA4
															XPO1		GUSB					SMNDC1
															YARS		GYPC					SMURF2
															YIF1B		H1F0					SNAP91
															YWHAH		HAO1					SNCB
															ZBTB24		HARBI1L					SNCG
															ZC3H7B		HARS					SNX10
															ZDHHC24		HBA‐A2					SNX12
															ZDHHC6		HBB					SNX27
															ZDHHC9		HBB‐B1					SNX4
															ZFAT		HBS1L					SORCS3
															ZFC3H1		HBXIP					SOX4
															ZFP169		HDGFL1					SP1
															ZFP185		HDLBP					SPARC
															ZFP212		HEATR1					SPG20
															ZFP280B		HEATR5B					SPIRE1
															ZFP354C		HEBP1					SREBF1
															ZFP36		HERC2					SREBF2
															ZFP426		HES6					SRPK2
															ZFP458		HEXA					SRRM2
															ZFP46		HEXDC					SST
															ZFP462		HF					ST3GAL4
															ZFP709L1		HINT1					STAG1
															ZFP800		HIP1R					STMN4
															ZFP9		HIST1H1B					STXBP1
															ZINKI		HIST1H2AIL					SURF4
															ZKX2		HIST1H2BC					SV2A
															ZKX3		HIST1H2BF					SV2B
															ZMAT3		HIST2H2BB					SVOP
															ZMYND8		HIST2H3C2					SYN2
															ZNF598		HIVEP2					SYNJ2
															ZNF652		HK2					SYT1
															ZNF746		HLCS					SYT11
															ZNF76		HMBS					SYT4
															ZSWIM3		HMGCL					TAOK1
																	HMOX2					TBL1X
																	HNRNPA3					TBL1XR1
																	HNRNPH3					TCF20
																	HNRPH1					TCF4
																	HOMEZ					TEGT
																	HOOK2					TGFB2
																	HOXB3					TGOLN2
																	HPCAL1					THOC2
																	HPGD					THRA
																	HPS1					THRAP2
																	HPS3					THY1
																	HPS6					TIA1
																	HS3ST1					TIAM1
																	HSD17B10					TIMP2
																	HSD17B11					TMEFF1
																	HSD17B12					TMEM16C
																	HSDL1					TMEM24
																	HSPA4					TMOD2
																	HSPA4L					TMSB10
																	HSPA5					TNKS2
																	HSPA9					TNR
																	HSPB11					TOLLIP
																	HSPB9					TOR1AIP1
																	HSPD1					TOX
																	HTR2B					TPM1
																	HTR5B					TPM3
																	HYOU1					TPP1
																	IARS					TPR
																	ICA1					TRAK2
																	ICMT					TRIM23
																	ID1					TRPS1
																	ID2					TSN
																	ID3					TSPAN5
																	IDUA					TSPYL4
																	IER2					TTC3
																	IFI30					TTC9C
																	IFI44					TTYH1
																	IFI44L					TXNRD1
																	IFI47					UBE2D2
																	IFIT2					UBE2G1
																	IFITM3					UBE2N
																	IFNGR1					UBL3
																	IGF2R					UBN1
																	IGG‐2A					UBTF
																	IGHG					UNC5B
																	IGMP1					UQCRC2
																	IGMP3					USF1
																	IGSF3					USP1
																	IHH					USP32
																	IK					USP33
																	IKBKG					USP47
																	IKZF5					USP7
																	IL18BP					USP8
																	IL1R1					VAMP1
																	IL6RA					VAPB
																	IL7R					VCPIP1
																	IMPDH1					VDAC1
																	IMPDH2					VEZF1
																	IMULAING					VIP
																	INADL2					VOF16
																	ING3					WASPIP
																	INMT					WBP4
																	INO80					WBSCR1
																	INO80B					WDR37
																	INO80D					WDR48
																	INO80E					WDR59
																	INPP4B					WHSC1L1
																	INPPL1					WRB
																	INSIG1					WSB2
																	INSIG2					XPO4
																	INTS2					YWHAB
																	INTS3					ZBTB20
																	INTS5					ZBTB4
																	INTS6					ZCCHC7
																	IP6K2					ZFHX1B
																	IPMK					ZFHX2
																	IPPK					ZFP179
																	IQGAP1					ZFP180
																	IRF1					ZFP238
																	IRF3					ZFP265
																	IRF7					ZFP365
																	IRF8					ZFP91
																	IRX2					ZNF142
																	IRX5					ZNF292
																	ISG15					ZYG11BL
																	ITGB3BP
																	ITGB4
																	ITGBL1
																	ITPR3
																	IVD
																	JAG1
																	JAG2
																	JAM3
																	JMJD1C
																	JMJD5
																	JMJD8
																	JUND
																	JUP
																	KANK3
																	KAT2A
																	KBTBD8
																	KCNJ10
																	KCNJ16
																	KCTD1
																	KCTD14
																	KCTD3
																	KDELR2
																	KDM1
																	KDM3A
																	KDM4A
																	KIF16B
																	KIF1B
																	KIF5B
																	KIFC3
																	KITLG
																	KLF13
																	KLF4
																	KLF5
																	KLF7
																	KLHDC3
																	KLHL11
																	KLHL18
																	KLHL29
																	KLHL3
																	KLHL32
																	KLK1L
																	KLRA17
																	KLRB1C
																	KLRC3
																	KLRI1
																	KLRK1
																	KNG1
																	KPNA1
																	KRT40
																	KRTAP9‐1
																	KRTCAP2
																	KYNU
																	LAD1
																	LAGE3
																	LAMA5
																	LAMB2
																	LAMC2
																	LAPTM5
																	LARS
																	LASS2
																	LBP
																	LCN2
																	LCP1
																	LDLR
																	LDOC1
																	LENEP
																	LENG8
																	LEPROTL1
																	LETM2
																	LGALS3
																	LGALS8
																	LHFP
																	LIFR
																	LIG4
																	LIN37
																	LIN7C
																	LINGO4
																	LIPE
																	LITAF
																	LKAP
																	LLGL2
																	LMAN1
																	LMBR1L
																	LMF2
																	LMNA
																	LMNB1
																	LMTK2
																	LNPEP
																	LOC100125368
																	LOC100125385
																	LOC100188933
																	LOC100233176
																	LOC100359529
																	LOC100359595
																	LOC100360067
																	LOC100360120
																	LOC100360302
																	LOC100360342
																	LOC100360593
																	LOC100360664
																	LOC100360708
																	LOC100360929
																	LOC100361139
																	LOC100361389
																	LOC100361529
																	LOC100361581
																	LOC100361593
																	LOC100361629
																	LOC100361793
																	LOC100361915
																	LOC100362008
																	LOC100362277
																	LOC100362324
																	LOC100362431
																	LOC100362601
																	LOC100363003
																	LOC100363014
																	LOC100363145
																	LOC100363176
																	LOC100363361
																	LOC100364077
																	LOC100364132
																	LOC100364734
																	LOC100364751
																	LOC100364912
																	LOC100365604
																	LOC100365635
																	LOC100365715
																	LOC100365770
																	LOC100366213
																	LOC287167
																	LOC290577
																	LOC300308
																	LOC301748
																	LOC303140
																	LOC304131
																	LOC306766
																	LOC310721
																	LOC314016
																	LOC360990
																	LOC361346
																	LOC362473
																	LOC363188
																	LOC363328
																	LOC366763
																	LOC367289
																	LOC494539
																	LOC497978
																	LOC498750
																	LOC499120
																	LOC499900
																	LOC500034
																	LOC500251
																	LOC500300
																	LOC500392
																	LOC500420
																	LOC500625
																	LOC500726
																	LOC500959
																	LOC501091
																	LOC501224
																	LOC678704
																	LOC678741
																	LOC679154
																	LOC679583
																	LOC679823
																	LOC680155
																	LOC680290
																	LOC680761
																	LOC681004
																	LOC681355
																	LOC681410
																	LOC683626
																	LOC683674
																	LOC683722
																	LOC684558
																	LOC684994
																	LOC685079
																	LOC685152
																	LOC685322
																	LOC685634
																	LOC685909
																	LOC686092
																	LOC686314
																	LOC686547
																	LOC686781
																	LOC687295
																	LOC687381
																	LOC687620
																	LOC687994
																	LOC688452
																	LOC688786
																	LOC689064
																	LOC689574
																	LOC689826
																	LOC690012
																	LOC690096
																	LOC691280
																	LOC691286
																	LOC691431
																	LOC691658
																	LOC691984
																	LONRF2
																	LOX
																	LPAR3
																	LPAR6
																	LPIN1
																	LPIN3
																	LRAT
																	LRBA
																	LRP1
																	LRP10
																	LRPPRC
																	LRRC10
																	LRRC26
																	LRRC32
																	LRRC41
																	LRRC47
																	LRRC59
																	LRRC8B
																	LRRN2
																	LSM7
																	LSP1
																	LSS
																	LTBP3
																	LTBP4
																	LTV1
																	LUC7L
																	LUC7L2
																	LXN
																	LY49SI2
																	LY6C
																	LY6E
																	LY86
																	LYAR
																	LYZ2
																	LZTR1
																	M6PR
																	MACF1
																	MAD2L2
																	MADD
																	MAEA
																	MAF
																	MAGEH1
																	MAGI1
																	MAGMAS
																	MAL
																	MANBA
																	MANBAL
																	MAP1B
																	MAP1LC3A
																	MAP3K3
																	MAP4
																	MAP4K3
																	MAP4K4
																	MAPK13
																	MAPK1IP1L
																	MAPK8IP1
																	MAPK8IP3
																	MAPKBP1
																	MAPT
																	MARE
																	MARK2
																	MAST4
																	MAT2A
																	MATR3
																	MBD1
																	MBD3
																	MBLAC1
																	MBLAC2
																	MBRL
																	MCAM
																	MCC
																	MCM2
																	MCOLN1
																	MCPT1
																	MCPT2
																	MCRS1
																	MCTS2
																	MDH1
																	MDM4
																	MEAN
																	MED13L
																	MED16
																	MED20
																	MED23
																	MED25
																	MED30
																	MEFL11A
																	MEFL11B
																	MEPCE
																	METABOLISM
																	MFAP3L
																	MFSD3
																	MFSD4
																	MGAT4A
																	MGAT4B
																	MGAT5
																	MGC105649
																	MGC72612
																	MGC93975
																	MGC94190
																	MGC94207
																	MGC94282
																	MGEA5
																	MGRN1
																	MIDN
																	MIF4GD
																	MINPP1
																	MIR143
																	MIR145
																	MIR186
																	MIR218‐1
																	MIR22
																	MIR339
																	MIR341
																	MIR346
																	MIR598
																	MIR667
																	MIR671
																	MIR7A‐1
																	MIR99A
																	MIRLET7A‐2
																	MKKS
																	MKNK1
																	MKNK2
																	MLEC
																	MLLT4
																	MLPH
																	MMACHC
																	MMP11
																	MMP16
																	MMP2
																	MND1
																	MNT
																	MOCOS
																	MOCS3
																	MON2
																	MORC2
																	MORC3
																	MPA2L
																	MPDZ
																	MPG
																	MPP2
																	MPST
																	MPZL2
																	MQ1
																	MRC1
																	MRI1
																	MRM1
																	MRPL12
																	MRPL20
																	MRPL22
																	MRPL23
																	MRPL34
																	MRPL38
																	MRPL42
																	MRPL49
																	MRPL54
																	MRPS14
																	MRPS17
																	MRPS18C
																	MRPS27
																	MRTO4
																	MRVI1
																	MS4A11
																	MS4A6A
																	MS4A6B
																	MSN
																	MST4
																	MTA1
																	MTHFD2
																	MTHFR
																	MTM1
																	MTMR15
																	MTRR
																	MTVR2
																	MVD
																	MX2
																	MYADM
																	MYG1
																	MYH14
																	MYH7B
																	MYNN
																	MYO1D
																	MYO5B
																	MYO6
																	MYO9A
																	N‐PAC
																	N4BP1
																	NAAA
																	NAB2
																	NACC1
																	NACC2
																	NAGA
																	NAGS
																	NAPA
																	NAPSA
																	NARS
																	NASP
																	NAT5
																	NAV3
																	NBL1
																	NBN
																	NCBP1
																	NCF2
																	NCF4
																	NCLN
																	NCOA6
																	NDE1
																	NDOR1
																	NDRG1
																	NDRG3
																	NDST1
																	NDST2
																	NDUFA1
																	NDUFA11
																	NDUFA2
																	NDUFA3
																	NDUFA8
																	NDUFS1
																	NDUFS8
																	NDUM4
																	NDUM8
																	NECAP2
																	NEDD9
																	NEK6
																	NEK7
																	NENF
																	NEU1
																	NEU3
																	NEURL2
																	NFATC3
																	NFE2L1
																	NFIL3
																	NFIX
																	NFRKB
																	NFXL1
																	NID67
																	NINJ1
																	NINL
																	NIP7
																	NIPAL2
																	NIPAL3
																	NISCH
																	NKD1
																	NKIRAS2
																	NME1
																	NME2
																	NME3
																	NME6
																	NMNAT1
																	NMT1
																	NMUR2
																	NOC3L
																	NOC4L
																	NOL10
																	NOL6
																	NOLC1
																	NOMO1
																	NOV
																	NOX4
																	NPAS2
																	NPDC1
																	NPEPO
																	NPL
																	NPM1
																	NPTN
																	NPY
																	NQO1
																	NR1D1
																	NR2C1
																	NR3C1
																	NRCAM
																	NRD1
																	NSF
																	NSMCE2
																	NUBP1
																	NUDT14
																	NUDT3
																	NUDT4
																	NUDT5
																	NUP205
																	NUP37
																	NUP93
																	NUPL1
																	NXF1
																	OAF
																	OASL2
																	OAZ3
																	OBFC2A
																	OCIAD1
																	ODF1
																	ODF2
																	OGDHL
																	OGFR
																	OGT
																	OLR1448
																	OLR1749
																	OLR518
																	OLR964
																	OMP
																	OPHN1
																	OPTN
																	ORC2L
																	ORC5L
																	ORM1
																	OS9
																	OSBPL8
																	OSCP1
																	OSGEPL1
																	OSGIN1
																	OSGIN2
																	OSR2
																	OTUB1
																	OTUD1
																	OXR1
																	P2RY1
																	P2RY2
																	P4HA2
																	PABPC4
																	PACSIN2
																	PAFAH1B3
																	PANK3
																	PAPOLG
																	PAQR7
																	PARD3B
																	PARK7
																	PARP1
																	PARP11
																	PARP14
																	PARP3
																	PARVA
																	PAXIP1
																	PCBD1
																	PCBP3
																	PCCA
																	PCDH10
																	PCDH7
																	PCF11
																	PCGF5
																	PCGF6
																	PCIF1
																	PCMTD2
																	PCNXL3
																	PCP4L1
																	PCSK7
																	PCTK3
																	PCYOX1L
																	PCYT2
																	PDCD11
																	PDCD6IP
																	PDE2A
																	PDE3A
																	PDE3B
																	PDGFRA
																	PDHB
																	PDIA3
																	PDIA4
																	PDIA5
																	PDK2
																	PDK3
																	PDK4
																	PDLIM1
																	PDLIM5
																	PDP1
																	PDXK
																	PEA15A
																	PELI2
																	PELP1
																	PER1
																	PER2
																	PER3
																	PEX26
																	PEX3
																	PFDN5
																	PFN1
																	PFN2
																	PFN3
																	PGAP2
																	PGPEP1
																	PGRMC1
																	PHAX
																	PHB
																	PHF1
																	PHF15
																	PHF20L1
																	PHGDH
																	PHLDA1
																	PHOSPHO2
																	PI4K2A
																	PIBF1
																	PIGB
																	PIGG
																	PIGL
																	PIGM
																	PIGN
																	PIGO
																	PIGS
																	PIGW
																	PIK3C2A
																	PIK3IP1
																	PIK3R1
																	PIK3R2
																	PIK3R4
																	PIP4K2A
																	PIR
																	PITPNA
																	PITPNM2
																	PKHD1
																	PKP2
																	PLBD2
																	PLCD4
																	PLCH1
																	PLD3
																	PLEC
																	PLEKHA5
																	PLEKHA7
																	PLEKHM2
																	PLEKHM3
																	PLEKHO1
																	PLEKHO2
																	PLK2
																	PLN
																	PLP2
																	PLSCR2
																	PLSCR3
																	PLXDC2
																	PLXNB2
																	PMPCA
																	PNKD
																	PNKP
																	PNN
																	PNPLA6
																	PNPT1
																	POLI
																	POLR1B
																	POLR1C
																	POLR2D
																	POLR2H
																	POLR2I
																	POLR2J
																	POLR3B
																	POLR3E
																	POLS
																	POP4
																	POP5
																	POP7
																	POPDC2
																	POR
																	PORCN
																	PPAPDC3
																	PPARA
																	PPARGC1B
																	PPFIA1
																	PPFIBP2
																	PPIC
																	PPOX
																	PPP1R10
																	PPP1R12A
																	PPP1R9B
																	PPP2R2A
																	PPRC1
																	PQLC1
																	PRDX2
																	PRDX4
																	PREB
																	PRELID1
																	PRKAA2
																	PRKAR2B
																	PRKCD
																	PRKCI
																	PRKCSH
																	PRKRIP1
																	PRKX
																	PRM1
																	PROBSET
																	PRP2L1
																	PRPF3
																	PRPF31
																	PRPF4B
																	PRPF8
																	PRR12
																	PRR14
																	PRSS12
																	PRSS23
																	PSD3
																	PSEN1
																	PSKH1
																	PSMB5
																	PSMB8
																	PSMC4
																	PSMD2
																	PSMD5
																	PSME2
																	PSME4
																	PSPC1
																	PSTPIP2
																	PTAR1
																	PTBP2
																	PTGES2
																	PTGIS
																	PTGS1
																	PTH1R
																	PTK2B
																	PTMS
																	PTOV1
																	PTPN1
																	PTPN23
																	PTPN4
																	PTPRC
																	PTPRD
																	PTPRF
																	PTPRK
																	PTPRO
																	PTPRS
																	PTPRV
																	PTS
																	PUF60
																	PUS10
																	PUS3
																	PUSL1
																	PVRL1
																	PVRL2
																	PVRL3
																	PXN
																	PYCR2
																	PYGO2
																	PZP
																	QPCTL
																	QRSL1
																	QSOX2
																	QTRTD1
																	R3HDM1
																	R3HDM2
																	RAB11B
																	RAB11FIP1
																	RAB21
																	RAB23
																	RAB32
																	RAB34
																	RAB3A
																	RAB3GAP2
																	RAB3IL1
																	RAB43
																	RABEP2
																	RABGGTA
																	RABGGTB
																	RABL5
																	RAC2
																	RAC2)
																	RAD23A
																	RAD51L1
																	RAD54L2
																	RAE1
																	RAI14
																	RANBP1
																	RANBP2
																	RANBP3
																	RAP2A
																	RAPGEF3
																	RAPGEF4
																	RAPGEF5
																	RARA
																	RARB
																	RASAL2
																	RASSF3
																	RB1CC1
																	RBM25
																	RBM39
																	RBM4
																	RBM42
																	RBM47
																	RBM5
																	RBM8A
																	RCAN3
																	RCC2
																	RCE1
																	REL
																	RELA
																	REPIN1
																	REPS1
																	REV1
																	RFN
																	RG9MTD1
																	RGD1303066
																	RGD1303117
																	RGD1303127
																	RGD1303130
																	RGD1304587
																	RGD1304728
																	RGD1304792
																	RGD1304810
																	RGD1304827
																	RGD1304878
																	RGD1304884
																	RGD1305007
																	RGD1305014
																	RGD1305158
																	RGD1305455
																	RGD1305464
																	RGD1305469
																	RGD1305572
																	RGD1305587
																	RGD1305689
																	RGD1306058
																	RGD1306151
																	RGD1306271
																	RGD1306284
																	RGD1306353
																	RGD1306487
																	RGD1306520
																	RGD1306576
																	RGD1306583
																	RGD1306717
																	RGD1306820
																	RGD1306917
																	RGD1306926
																	RGD1307067
																	RGD1307235
																	RGD1307264
																	RGD1307394
																	RGD1307410
																	RGD1307597
																	RGD1307615
																	RGD1307752
																	RGD1307897
																	RGD1307934
																	RGD1307983
																	RGD1308023
																	RGD1308059
																	RGD1308114
																	RGD1308143
																	RGD1308221
																	RGD1308297
																	RGD1308430
																	RGD1308616
																	RGD1308759
																	RGD1308923
																	RGD1309220
																	RGD1309308
																	RGD1309362
																	RGD1309374
																	RGD1309492
																	RGD1309594
																	RGD1309621
																	RGD1309808
																	RGD1309995
																	RGD1310185
																	RGD1310230
																	RGD1310348
																	RGD1310507
																	RGD1310553
																	RGD1310769
																	RGD1310827
																	RGD1310862
																	RGD1310951
																	RGD1311078
																	RGD1311257
																	RGD1311309
																	RGD1311422
																	RGD1311493
																	RGD1311660
																	RGD1311849
																	RGD1311899
																	RGD1359127
																	RGD1359158
																	RGD1359378
																	RGD1359529
																	RGD1559496
																	RGD1559575
																	RGD1559695
																	RGD1559896
																	RGD1559904
																	RGD1559951
																	RGD1559954
																	RGD1559955
																	RGD1560011
																	RGD1560058
																	RGD1560108
																	RGD1560175
																	RGD1560258
																	RGD1560277
																	RGD1560812
																	RGD1560909
																	RGD1561065
																	RGD1561067
																	RGD1561149
																	RGD1561453
																	RGD1561557
																	RGD1561778
																	RGD1561841
																	RGD1561871
																	RGD1561878
																	RGD1561984
																	RGD1562079
																	RGD1562101
																	RGD1562230
																	RGD1562310
																	RGD1562373
																	RGD1562404
																	RGD1562502
																	RGD1562638
																	RGD1562657
																	RGD1562717
																	RGD1562997
																	RGD1563155
																	RGD1563284
																	RGD1563422
																	RGD1563835
																	RGD1564067
																	RGD1564171
																	RGD1564228
																	RGD1564257
																	RGD1564284
																	RGD1564317
																	RGD1564400
																	RGD1564406
																	RGD1564425
																	RGD1564456
																	RGD1564615
																	RGD1564641
																	RGD1564742
																	RGD1564767
																	RGD1564809
																	RGD1564836
																	RGD1565002
																	RGD1565043
																	RGD1565059
																	RGD1565096
																	RGD1565192
																	RGD1565222
																	RGD1565257
																	RGD1565350
																	RGD1565616
																	RGD1565690
																	RGD1566149
																	RGD1566266
																	RGD1566320
																	RGD1566325
																	RGL1
																	RGNEF
																	RGS16
																	RGS18
																	RHBDD2
																	RHOB
																	RHOC
																	RHOG
																	RHOJ
																	RHPN2
																	RICTOR
																	RIPK4
																	RNASEH2B
																	RNASEK
																	RNASET2
																	RND2
																	RNF10
																	RNF125
																	RNF139
																	RNF144B
																	RNF146
																	RNF160
																	RNF166
																	RNF213
																	RNF26
																	RNF40
																	RNF8
																	RNGF
																	RNH1
																	RNMT
																	RNPS1
																	ROBO1
																	ROPN1
																	ROR1
																	RPAIN
																	RPGR
																	RPL13
																	RPL13A
																	RPL15
																	RPL22
																	RPL22L1
																	RPL31
																	RPL35A
																	RPL36
																	RPL39
																	RPL41
																	RPL7A
																	RPL7L1
																	RPN2
																	RPS10
																	RPS12
																	RPS14
																	RPS15
																	RPS15A
																	RPS17
																	RPS18
																	RPS20
																	RPS21
																	RPS24
																	RPS27
																	RPS27A
																	RPS28
																	RPS3
																	RPS7
																	RPSA
																	RPUSD4
																	RQCD1
																	RRAGD
																	RRAS
																	RRAS2
																	RRM2B
																	RRP7A
																	RRP8
																	RSRC2
																	RT1‐BB
																	RT1‐DMA
																	RT1‐S3
																	RT1‐T24‐4
																	RTN3
																	RTN4IP1
																	RTP4
																	RUN2
																	RUNX1
																	RV
																	RYBP
																	S100A10
																	S100A6
																	S100B
																	SALL1
																	SAM
																	SAMD9L
																	SAMSN1
																	SARS
																	SART3
																	SAT1
																	SC4MOL
																	SCAMP1
																	SCAMP4
																	SCAMP5
																	SCAND1
																	SCAP
																	SCD
																	SCIN
																	SCMH1
																	SCN1A
																	SCNN1G
																	SCRIB
																	SCYL3
																	SDC4
																	SDCCAG1
																	SDF2L1
																	SEC14L1
																	SEC23B
																	SEC23IP
																	SEC24A
																	SEC24C
																	SEC61G
																	SEC63
																	SECTM1B
																	SELI
																	SELM
																	SEMA4A
																	SEMA4C
																	SEMA4D
																	SEMA6D
																	SENP2
																	SENP7
																	SEPW1
																	SERF1
																	SERPINE1
																	SERPINH1
																	SET
																	SETD8
																	SETDB1
																	SETX
																	SF1
																	SF3A
																	SF3A1
																	SF3A2
																	SF3A3
																	SF3B4
																	SF3B5
																	SFI1
																	SFRP2
																	SFRP4
																	SFRS16
																	SFRS18
																	SFRS5
[truncated: 557 more rows]
